# Supplementary material for: An anti-HER2 biparatopic antibody that induces unique HER2 clustering and complement-dependent cytotoxicity
Source: Nat Commun. 2023 Mar 13;14:1394. doi: 10.1038/s41467-023-37029-3 (PMC10011572; doi:10.1038/s41467-023-37029-3)
Supplement: Supplementary file 4 — Supplementary Data 1 [file 41467_2023_37029_MOESM4_ESM.xlsx]

## Sheet: mean and CI
Protein	Cell Line	Time (min)	Signal Detection (% of control) (95% CI)a
			zanidatamab - negative control	trastuzumab - negative control	pertuzumab - negative control	tras + pert - negative control
pHER3	SK-BR-3	15	44 (33, 60)	72 (54, 95)	98 (86, 113)	60 (31, 115)
HER3	SK-BR-3	15	98 (74, 128)	120 (96, 152)	98 (77, 125)	100 (72, 144)
pAKT	SK-BR-3	15	39 (18, 83)	19 (8, 47)	38 (22, 67)	40 (18, 88)
AKT	SK-BR-3	15	93 (65, 132)	110 (98, 122)	109 (84, 141)	118 (86, 164)
pHER3	SK-BR-3	1440	45 (15, 135)	85 (37, 196)	102 (37, 280)	47 (18, 121)
HER3	SK-BR-3	1440	151 (62, 371)	191 (96, 383)	153 (90, 261)	183 (70, 482)
pAKT	SK-BR-3	1440	73 (53, 100)	80 (20, 316)	94 (8, 1073)	84 (46, 154)
AKT	SK-BR-3	1440	132 (96, 181)	161 (87, 300)	152 (70, 333)	157 (68, 361)
pHER2	NCI-N87	15	77 (63, 93)	79 (47, 131)	88 (50, 155)	84 (39, 181)
HER2	NCI-N87	15	86 (63, 119)	93 (67, 128)	90 (68, 118)	94 (34, 259)
pHER3	NCI-N87	15	62 (34, 112)	80 (32, 197)	81 (42, 159)	68 (21, 224)
HER3	NCI-N87	15	83 (70, 99)	99 (60, 163)	85 (48, 151)	92 (51, 166)
pEGFR	NCI-N87	15	93 (80, 108)	93 (67, 128)	101 (55, 185)	93 (36, 236)
EGFR	NCI-N87	15	109 (69, 172)	113 (81, 157)	95 (57, 160)	94 (48, 186)
pAKT	NCI-N87	15	90 (28, 287)	93 (62, 138)	83 (70, 99)	108 (61, 192)
AKT	NCI-N87	15	103 (90, 118)	128 (75, 220)	106 (73, 153)	136 (66, 282)
pERK	NCI-N87	15	142 (38, 525)	95 (49, 181)	86 (54, 135)	132 (37, 463)
ERK	NCI-N87	15	103 (90, 118)	109 (75, 159)	106 (82, 138)	114 (45, 293)
pHER2	NCI-N87	1440	39 (21, 74)	70 (49, 99)	89 (56, 140)	18 (5, 72)
pHER3	NCI-N87	1440	49 (30, 82)	75 (25, 224)	103 (35, 303)	23 (4, 141)
HER3	NCI-N87	1440	117 (103, 132)	115 (75, 178)	100 (78, 128)	83 (58, 119)
pEGFR	NCI-N87	1440	56 (35, 91)	78 (26, 233)	97 (26, 358)	33 (22, 50)
EGFR	NCI-N87	1440	95 (49, 181)	85 (48, 151)	63 (23, 177)	50 (16, 154)
pAKT	NCI-N87	1440	63 (51, 79)	70 (49, 99)	84 (39, 181)	49 (30, 82)
AKT	NCI-N87	1440	102 (60, 173)	95 (35, 261)	100 (45, 222)	78 (41, 148)
pERK	NCI-N87	1440	46 (34, 64)	56 (43, 73)	77 (63, 93)	43 (31, 59)
ERK	NCI-N87	1440	99 (66, 150)	89 (53, 148)	100 (78, 128)	66 (53, 83)
pHER3	JIMT-1	15	25 (4, 162)	65 (18, 229)	25 (5, 134)	21 (1, 364)
HER3	JIMT-1	15	92 (71, 119)	110 (60, 185)	98 (48, 203)	105 (64, 171)
pAKT	JIMT-1	15	53 (27, 105)	64 (52, 80)	46 (17, 123)	35 (21, 59)
AKT	JIMT-1	15	99 (81, 122)	101 (72, 143)	95 (79, 115)	92 (68, 125)
pHER3	JIMT-1	1440	21 (13, 35)	51 (36, 72)	24 (18, 32)	21 (15, 29)
HER3	JIMT-1	1440	102 (72, 145)	105 (52, 213)	118 (65, 214)	106 (49, 229)
pAKT	JIMT-1	1440	72 (53, 99)	84 (26, 270)	86 (21, 361)	103 (21, 502)
AKT	JIMT-1	1440	107 (71, 160)	113 (62, 205)	132 (92, 190)	125 (85, 184)
HER2	SK-BR-3	1440	41 (26, 65)	84 (54, 129)	98 (51, 188)	40 (15, 105)
HER2	NCI-N87	1440	73 (60, 89)	92 (51, 166)	97 (83, 112)	49 (30, 82)
HER2	JIMT-1	1440	29 (19, 45)	37 (18, 73)	88 (73, 107)	30 (18, 50)
a The mean, SE and 95% CI were calculated on the log scale to make the data appropriately t distributed, and then the 95% CI was converted back to the original scale
