# Supplementary material for: An anti-HER2 biparatopic antibody that induces unique HER2 clustering and complement-dependent cytotoxicity
Source: Nat Commun. 2023 Mar 13;14:1394. doi: 10.1038/s41467-023-37029-3 (PMC10011572; doi:10.1038/s41467-023-37029-3)
Supplement: Supplementary file 5 — Supplementary Data 2 [file 41467_2023_37029_MOESM5_ESM.xlsx]

## Sheet: p value
Protein	Cell Line	Time (min)	p-valuea
			zanidatamab - negative control	trastuzumab - negative control	pertuzumab - negative control	tras + pert - negative control
pHER3	SK-BR-3	15	p = 0.05	p = 0.2	p = 0.8	p = 0.2
HER3	SK-BR-3	15	p = 0.9	p = 0.2	p = 0.9	p = 0.8
pAKT	SK-BR-3	15	p = 0.08	p = 0.02	p = 0.09	p = 0.1
AKT	SK-BR-3	15	p = 0.6	p = 0.2	p = 0.6	p = 0.3
pHER3	SK-BR-3	1440	p = 0.2	p = 0.6	p = 0.8	p = 0.2
HER3	SK-BR-3	1440	p = 0.4	p = 0.2	p = 0.5	p = 0.3
pAKT	SK-BR-3	1440	p = 0.2	p = 0.7	p =0.8	p = 0.5
AKT	SK-BR-3	1440	p = 0.2	p = 0.2	p = 0.5	p = 0.3
pHER2	NCI-N87	15	p = 0.07	p = 0.7	p = 0.8	p = 0.7
HER2	NCI-N87	15	p = 0.3	p = 0.7	p = 0.8	p = 1.0
pHER3	NCI-N87	15	p = 0.1	p = 0.7	p = 0.8	p = 0.4
HER3	NCI-N87	15	p = 0.08	p = 1.0	p = 0.8	p = 0.7
pEGFR	NCI-N87	15	p = 0.3	p = 0.7	p = 1.0	p = 0.9
EGFR	NCI-N87	15	p = 0.6	p = 0.7	p = 1.0	p = 0.9
pAKT	NCI-N87	15	p = 1.0	p = 0.7	p = 0.4	p = 0.7
AKT	NCI-N87	15	p = 0.6	p = 0.7	p = 0.8	p = 0.4
pERK	NCI-N87	15	p = 0.6	p = 0.9	p = 0.8	p = 0.6
ERK	NCI-N87	15	p =0.6	p = 0.7	p = 0.8	p = 0.7
pHER2	NCI-N87	1440	p = 0.06	p = 0.2	p = 0.8	p = 0.03
pHER3	NCI-N87	1440	p = 0.06	p = 0.7	p = 1.0	p = 0.04
HER3	NCI-N87	1440	p = 0.08	p = 0.7	p = 1.0	p = 0.3
pEGFR	NCI-N87	1440	p = 0.07	p = 0.7	p = 1.0	p = 0.03
EGFR	NCI-N87	1440	p = 0.9	p = 0.7	p = 0.8	p = 0.2
pAKT	NCI-N87	1440	p = 0.06	p = 0.2	p = 0.8	p = 0.04
AKT	NCI-N87	1440	p = 0.9	p = 1.0	p = 1.0	p = 0.4
pERK	NCI-N87	1440	p = 0.06	p = 0.1	p = 0.4	p = 0.03
ERK	NCI-N87	1440	p = 1.0	p = 0.7	p = 1.0	p = 0.04
pHER3	JIMT-1	15	p = 0.1	p = 0.6	p = 0.1	p = 0.1
HER3	JIMT-1	15	p = 0.4	p = 0.8	p = 1.0	p = 0.7
pAKT	JIMT-1	15	p = 0.1	p = 0.08	p = 0.2	p = 0.03
AKT	JIMT-1	15	p = 0.8	p = 0.9	p = 0.6	p = 0.5
pHER3	JIMT-1	1440	p = 0.01	p = 0.08	p = 0.01	p = 0.01
HER3	JIMT-1	1440	p = 0.8	p = 0.8	p = 0.6	p = 0.7
pAKT	JIMT-1	1440	p = 0.1	p = 0.8	p = 1.0	p = 0.7
AKT	JIMT-1	1440	p = 0.7	p = 0.7	p = 0.3	p = 0.3
HER2	SK-BR-3	1440	p = 0.08	p = 0.3	p = 1.0	p = 0.2
HER2	NCI-N87	1440	p = 0.06	p = 0.7	p = 0.8	p = 0.04
HER2	JIMT-1	1440	p = 0.02	p = 0.08	p = 0.3	p = 0.03
a The negative control Ab was compared to itself, giving the negative control normalized value of 100%.
Each treatment was compared to negative control Ab with a mean comparison value of 100% with a one sample t-test.
The p-values were adjusted using Benjamini & Hochberg false discovery rate within each treatment and cell line.
Comparisons with p-values < 0.05 were considered significantly different.
