# Supplementary material for: An anti-HER2 biparatopic antibody that induces unique HER2 clustering and complement-dependent cytotoxicity
Source: Nat Commun. 2023 Mar 13;14:1394. doi: 10.1038/s41467-023-37029-3 (PMC10011572; doi:10.1038/s41467-023-37029-3)
Supplement: Supplementary file 7 — Source Data [file 41467_2023_37029_MOESM7_ESM.xlsx]

## Sheet: Figure 1c
Figure 1c
SK-BR-3
Experiment 1	zani			tras			pert			tras + pert			neg. control
Concentration (nM)	rep1	rep2	Mean	rep1	rep2	Mean	rep1	rep2	Mean	rep1	rep2	Mean	rep1	rep2	Mean
200	31915	32248	32081.5	19913	18390	19151.5	20922	20764	20843	32281	32298	32289.5	27.2	24.5	25.85
40	30888	30924	30906	20217	20647	20432	20306	20018	20162	31736	31753	31744.5	64.4	19.2	41.8
8	24149	25173	24661	18485	18397	18441	17794	18026	17910	26616	25782	26199	21.8	19.5	20.65
1.6	8868	9667	9267.5	9669	9227	9448	8890	8979	8934.5	9902	9591	9746.5	20.8	20.4	20.6
0.32	2546	2442	2494	2452	2657	2554.5	2530	2597	2563.5	2778	2598	2688	22.4	21.1	21.75
0.064	734	827	780.5	973	955	964	777	806	791.5	831	811	821	21.4	19.8	20.6
0.0128	297	332	314.5	482	386	434	332	309	320.5	336	327	331.5	20.5	19.4	19.95
0.0026	216	231	223.5	221	338	279.5	143	146	144.5	174	163	168.5	18.6	21.3	19.95
Experiment 2	zani			tras			pert			tras + pert			neg. control
Concentration (nM)	rep1	rep2	Mean	rep1	rep2	Mean	rep1	rep2	Mean	rep1	rep2	Mean	rep1	rep2	Mean
300	29928	27982	28955	18084	18785	18434.5	19139	18768	18953.5	29217	28874	29045.5	154	53.1	103.55
75	28516	28452	28484	17527	18312	17919.5	18457	18276	18366.5	28931	28685	28808	149	113	131
18.75	27365	26627	26996	16770	17133	16951.5	16681	16820	16750.5	26013	27433	26723	146	39.7	92.85
4.6875	19489	18350	18919.5	11947	15159	13553	14652	12861	13756.5	20180	20182	20181	125	28.5	76.75
1.1719	6724	6796	6760	6462	7874	7168	7581	4883	6232	7622	8668	8145	239	20.3	129.65
0.293	2512	2541	2526.5	2798	2867	2832.5	2659	2378	2518.5	2711	3103	2907	44.7	36.9	40.8
0.0732	1022	951	986.5	1219	1132	1175.5	1095	935	1015	1099	1207	1153	57.9	70.7	64.3
0.0183	493	447	470	597	587	592	488	468	478	503	534	518.5	45.3	86.3	65.8
Experiment 3	zani			tras			pert			tras + pert			neg. control
Concentration (nM)	rep1	rep2	Mean	rep1	rep2	Mean	rep1	rep2	Mean	rep1	rep2	Mean	rep1	rep2	Mean
300	28789	28079	28434	19965	18823	19394	19407	18576	18991.5	29149	27762	28455.5	62.5	60.7	61.6
75	27175	27188	27181.5	17642	18114	17878	18562	18570	18566	29487	27820	28653.5	40.9	45.8	43.35
18.75	26484	26070	26277	16700	16185	16442.5	16799	16489	16644	27975	26397	27186	21.5	17.5	19.5
4.6875	21726	21013	21369.5	15813	16236	16024.5	16146	16348	16247	23462	22462	22962	25	24.7	24.85
1.1719	9654	9742	9698	9322	8238	8780	8494	9681	9087.5	10660	10494	10577	30.3	36.1	33.2
0.293	3521	3595	3558	4021	3591	3806	3574	4143	3858.5	3973	4188	4080.5	34.8	36.3	35.55
0.0732	1539	1597	1568	1980	1807	1893.5	1667	89.1	878.05	1909	1853	1881	39.2	33	36.1
0.0183	782	787	784.5	1033	1011	1022	776	881	828.5	939	886	912.5	43.6	30.6	37.1

## Sheet: Figure 2a
Figure 2a
Capture/MW	trastuzumab	zanidatamab	zanidatamab precursor
4.91162			2.35e-06
4.55548			3.73e-06
4.09609			7.2e-06
3.81757			1.04e-05
3.10448			2.02e-05
2.89959			2.09e-05
2.11927			2.95e-05
1.97041			2.95e-05
1.26772			3.63e-05
1.15488			4.28e-05
0.790726			5.87e-05
0.70349			4.9e-05
0.423374			8.75e-05
0.365751			5.05e-05
0.0844665	6.82e-05
0.162752	8.21e-05
0.311771	6.53e-05
0.589205	6.4e-05
1.04725	6.77e-05
1.74015	6.94e-05
3.32715	8.19e-05
3.11983		5.1e-06
2.85791		5.22e-06
2.37652		7.08e-06
2.08016		8.46e-06
1.99445		4.97e-06
1.37129		8.6e-06
1.2175		7.75e-06
0.793776		7.5e-06
0.623967		1.24e-05
0.273136		1.5e-05
0.484596		1.36e-05
0.856253		1.19e-05
1.30641		6.72e-06
0.356947			5.52e-05
0.555429			4.49e-05
1.03082			3.44e-05
2.00002			9.86e-06
2.48342			6.15e-06
0.0832343			6.83e-05
0.164868			6.78e-05
0.312929			6.2e-05
0.571435			5.41e-05
1.00842			4.08e-05
4.10315	7.33e-05
3.27565	6.52e-05
3.20561	6.93e-05
2.2648	6.45e-05
2.21398	6.49e-05
1.41739	5.94e-05
0.78492	5.17e-05
0.795908	5.42e-05
0.377009	4.86e-05

## Sheet: Figure 2b
Figure 2b
	zani							tras							pert							tras + pert
S	zani	5 to 1	2 to 1	1 to 1	HER2		S	tras	5 to 1	2 to 1	1 to 1	HER2		S	pert	5 to 1	2 to 1	1 to 1	HER2			tras	pert	5:0.5:0.5	2:0.5:0.5	1:0.5:0.5	HER2
	c(s)	c(s)	c(s)	c(s)	c(s)			c(s)	c(s)	c(s)	c(s)	c(s)			c(s)	c(s)	c(s)	c(s)	c(s)			c(s)	c(s)	c(s)	c(s)	c(s)	c(s)
0	0.002298	0.00230342	0.0023392	0.00232946	0.002269		0	0.002242	0.002322	0.002339	0.002326	0.002269		0	0.002311	0.002311	0.002327	0.002336	0.002269		0	0.002289	0.002281	0.00230997	0.00140108	0.00227941	0.002269
0.314198	0.029358	0.00219496	3.82e-08	8.19e-12	0.038419		0.314198	0.023721	9.92e-05	1.09e-17	1.03e-13	0.038419		0.314198	7.36e-05	0.00499	9.67e-11	7.37e-09	0.038419		0.314198	0.037249	0.051111	0.00946241	3.73e-11	0.0357225	0.038417
0.628395	0.010562	0.00861352	3.18e-08	2.38e-15	0.02247		0.628395	0.01774	0.000631	8.35e-20	1.93e-16	0.02247		0.628395	3.9e-05	0.008846	7.43e-10	8.58e-09	0.02247		0.628395	0.042877	0.032522	0.0155724	3.53e-11	0.0159665	0.022469
0.942593	0.021841	0.0290272	4.58e-06	5.31e-13	0.051316		0.942593	0.056249	0.026979	8.61e-17	7.55e-07	0.051316		0.942593	0.001616	0.042062	2.34e-05	1.43e-05	0.051316		0.942593	0.08129	0.049676	0.0163455	5.47e-09	0.0148424	0.051314
1.25679	0.055226	0.000646744	2.31e-05	4.42e-08	0.022762		1.25679	0.084051	0.008041	1.91e-16	0.008357	0.022762		1.25679	0.041628	0.009647	0.007603	0.000471	0.022762		1.25679	0.043104	0.048698	0.000376143	4.52e-09	0.0125781	0.022761
1.57099	0.01816	1.38e-08	5.52e-08	0.000474232	0.000218		1.57099	0.01204	4.51e-07	7.19e-13	3.37e-06	0.000218		1.57099	0.019657	6.55e-06	9.03e-05	4.74e-07	0.000218		1.57099	0.001226	0.007288	3.93e-08	3.07e-10	0.00825947	0.000218
1.88519	0.000127	1.16e-15	4.12e-15	0.0104999	5.05e-08		1.88519	0.000114	1.52e-14	6.44e-17	1.71e-16	5.05e-08		1.88519	3.97e-05	1.55e-11	8.98e-11	4.69e-14	5.05e-08		1.88519	6.59e-07	5.57e-05	2.16e-14	8.85e-10	0.00456807	5.05e-08
2.19938	1.36e-14	1.17e-14	2.15e-19	0.000309509	3.27e-16		2.19938	1.27e-07	9.26e-20	1.35e-14	2.82e-14	3.27e-16		2.19938	4.12e-10	1.11e-14	1.11e-17	3.03e-14	3.27e-16		2.19938	2.88e-15	1.38e-08	4.68e-14	8.75e-07	0.00300164	3.27e-16
2.51358	4.93e-14	8.01e-14	2e-14	1.58e-07	2.78e-14		2.51358	4.13e-11	5.96e-14	8.76e-15	5.34e-14	2.78e-14		2.51358	2e-14	4.03e-14	1.83e-14	3.1e-14	2.78e-14		2.51358	4.62e-14	1.13e-13	1.86e-14	0.00411298	0.00262199	2.78e-14
2.82778	2.05e-14	3.13e-14	3.18e-14	4.04e-11	3.29e-14		2.82778	1.48e-13	3.16e-14	5.56e-14	8.46e-15	3.29e-14		2.82778	5.2e-14	3.14e-14	7.19e-14	1.66e-14	3.29e-14		2.82778	9.02e-15	4.84e-14	3.14e-14	0.136772	0.00300784	3.29e-14
3.14198	1.12e-14	3.26e-14	3.69e-14	9e-14	3.08e-14		3.14198	1.27e-13	6.97e-14	3.18e-14	5.97e-14	3.08e-14		3.14198	3.51e-14	1.08e-14	3.16e-14	5.38e-14	3.08e-14		3.14198	1.45e-14	2.17e-14	5.27e-14	0.0164003	0.00371571	3.08e-14
3.45617	7.5e-15	6.25e-14	5.03e-14	8.76e-15	8.2e-14		3.45617	2.8e-14	9.26e-20	1.6e-14	3.16e-14	8.2e-14		3.45617	2.39e-14	1.03e-14	1.38e-14	3.17e-14	8.2e-14		3.45617	1.62e-14	2.36e-14	1.32e-14	0.00156689	0.00385887	8.2e-14
3.77037	3.12e-14	4.89e-15	4.39e-18	5.19e-14	3.38e-10		3.77037	1.79e-13	2.03e-14	1.28e-14	3.94e-14	3.38e-10		3.77037	3.72e-14	5.59e-14	1.15e-14	5.74e-14	3.38e-10		3.77037	6.21e-14	3.11e-14	1.39e-14	0.001186	0.0027943	3.38e-10
4.08457	5.07e-14	2.62e-06	6.55e-15	8.1e-12	0.000423		4.08457	3.05e-14	1.85e-06	1.54e-14	8.45e-15	0.000423		4.08457	3.14e-14	1.88e-06	1.45e-14	7.44e-14	0.000423		4.08457	4.54e-14	1.1e-14	2.37e-08	0.0006874	0.00146215	0.000423
4.39877	5.22e-14	0.339891	0.000521747	5.43e-09	1.41841		4.39877	9.1e-14	0.088137	1.36e-19	1.06e-14	1.41841		4.39877	4.66e-14	0.203549	1.17e-15	2.31e-14	1.41841		4.39877	3.11e-14	3.1e-14	0.137454	8.24e-05	0.000686802	1.41835
4.71296	6.79e-15	0.91959	0.306423	2.61e-06	1.41297		4.71296	1.89e-14	0.818929	1.86e-11	2.28e-14	1.41297		4.71296	1.43e-14	0.871275	2.72e-07	3.96e-14	1.41297		4.71296	4.68e-14	3.26e-14	1.02999	1.41e-05	0.000414855	1.41291
5.02716	4.47e-15	0.00262204	0.067523	0.000296706	0.012716		5.02716	4.92e-14	0.05467	2.35e-05	8.71e-15	0.012716		5.02716	4.54e-14	0.000732	0.001368	6.29e-16	0.012716		5.02716	5.99e-14	3.48e-14	3.77e-05	5.89e-05	0.000438673	0.012715
5.34136	2.06e-06	6.47e-06	0.000605806	0.00644137	0.000262		5.34136	2.73e-15	0.003919	0.008076	7.92e-20	0.000262		5.34136	5.78e-14	2.29e-08	0.021121	6.29e-10	0.000262		5.34136	8.56e-15	3.17e-14	6.25e-12	0.00456656	0.000915547	0.000262
5.65556	0.365702	1.07e-06	1.76e-05	0.0303409	0.000202		5.65556	2.41e-07	0.003394	0.013586	7.21e-16	0.000202		5.65556	2.16e-16	2.42e-12	0.009692	3.01e-05	0.000202		5.65556	8.63e-15	4.67e-14	9.28e-15	0.159292	0.00319721	0.000202
5.96976	2.37162	1.18e-05	1.11e-05	0.0395968	0.00195		5.96976	0.006966	0.012476	0.002891	2.83e-05	0.00195		5.96976	0.000269	8.2e-15	0.001658	0.020061	0.00195		5.96976	5.45e-06	8.25e-06	1.21e-14	0.172342	0.0126453	0.00195
6.28395	0.037084	0.000651128	8.56e-05	0.0183474	0.019828		6.28395	1.11154	0.011895	0.000836	0.243939	0.019828		6.28395	1.45625	4.01e-14	0.000738	0.285038	0.019828		6.28395	1.045	1.1384	5.67e-14	0.0197356	0.0345119	0.019827
6.59815	0.000429	0.0125708	0.00131228	0.0048028	0.049391		6.59815	1.45708	0.000351	0.000943	0.481741	0.049391		6.59815	1.17016	3.5e-14	0.001827	0.273199	0.049391		6.59815	1.73839	1.66285	1.73e-14	0.00438897	0.0431946	0.049389
6.91235	0.000107	0.0248379	0.00770911	0.00124054	0.034428		6.91235	0.128737	2.39e-07	0.004466	0.032021	0.034428		6.91235	0.02454	1.91e-14	0.012244	0.101	0.034428		6.91235	0.003123	0.001688	1.09e-14	0.00925269	0.0210084	0.034426
7.22655	0.000548	0.00686908	0.00817428	0.000482471	0.015161		7.22655	0.008583	1.62e-11	0.031321	0.005994	0.015161		7.22655	0.001454	1.92e-14	0.057264	0.062258	0.015161		7.22655	3.37e-06	6.99e-07	9.54e-15	0.0850697	0.00418987	0.015161
7.54074	0.00777	0.000905357	0.00208957	0.00035426	0.007729		7.54074	0.002059	6.59e-14	0.087224	0.016383	0.007729		7.54074	0.001302	1.05e-14	0.071137	0.105909	0.007729		7.54074	1.39e-07	1.29e-08	1.19e-14	0.364482	0.000444693	0.007729
7.85494	0.047736	0.000231743	0.000393714	0.000490428	0.005353		7.85494	0.002405	2.3e-18	0.048556	0.169748	0.005353		7.85494	0.006753	1.21e-14	0.02896	0.283656	0.005353		7.85494	4.19e-07	3.29e-08	2.17e-15	0.217864	3.61e-05	0.005352
8.16914	0.063921	0.000301726	0.000191143	0.00117475	0.004599		8.16914	0.00727	1.03e-18	0.010831	0.748094	0.004599		8.16914	0.03681	3.34e-14	0.013692	0.543163	0.004599		8.16914	1.55e-05	2.08e-06	2.43e-14	0.053851	3.52e-06	0.004599
8.48334	0.029788	0.00207508	0.000502541	0.00363061	0.004379		8.48334	0.022524	3.19e-16	0.005702	0.602204	0.004379		8.48334	0.076884	8.68e-13	0.027654	0.520458	0.004379		8.48334	0.000757	0.000241	3.86e-10	0.0263448	6.9e-07	0.004378
8.79753	0.010542	0.0302974	0.00569765	0.0112087	0.004306		8.79753	0.037955	1.82e-11	0.026592	0.212909	0.004306		8.79753	0.061036	1.86e-06	0.220431	0.318012	0.004306		8.79753	0.011394	0.007606	2.72e-06	0.0307569	4.3e-07	0.004306
9.11173	0.004992	0.243407	0.0814937	0.0230051	0.004153		9.11173	0.031502	5.14e-06	0.465201	0.121912	0.004153		9.11173	0.030963	0.063397	1.37279	0.185956	0.004153		9.11173	0.034443	0.035237	0.0048774	0.0438279	1.11e-06	0.004153
9.42593	0.003769	0.41385	0.334544	0.0192973	0.003788		9.42593	0.017403	0.073117	2.09371	0.148072	0.003788		9.42593	0.016561	1.80869	1.0085	0.122803	0.003788		9.42593	0.029766	0.034931	0.38237	0.0476089	1.04e-05	0.003788
9.74013	0.004147	0.143784	0.17278	0.00520474	0.003205		9.74013	0.009539	1.94395	0.207402	0.184416	0.003205		9.74013	0.011641	0.053066	0.061167	0.083308	0.003205		9.74013	0.013552	0.016403	0.711458	0.0385877	0.000205059	0.003205
10.0543	0.005486	0.0232384	0.0157658	0.00058297	0.002551		10.0543	0.006735	0.06884	0.000471	0.10108	0.002551		10.0543	0.010438	3.28e-05	0.001485	0.050715	0.002551		10.0543	0.005826	0.007294	0.0768514	0.0308037	0.00349225	0.002551
10.3685	0.007134	0.00501441	0.000955541	6.56e-05	0.001978		10.3685	0.006192	3.86e-05	3.16e-07	0.023085	0.001978		10.3685	0.010751	2.03e-08	0.000133	0.027748	0.001978		10.3685	0.003339	0.004448	0.00286357	0.0308808	0.0226778	0.001977
10.6827	0.007582	0.00296906	0.000177664	2.42e-05	0.001549		10.6827	0.006573	1.46e-08	1.9e-09	0.00453	0.001549		10.6827	0.011577	2.38e-10	0.000136	0.016615	0.001549		10.6827	0.002693	0.003884	0.000223548	0.0368704	0.037554	0.001549
10.9969	0.00654	0.00536475	0.000242883	6.35e-05	0.001221		10.9969	0.006931	7.52e-11	6.81e-10	0.001627	0.001221		10.9969	0.0124	1.27e-10	0.000902	0.012003	0.001221		10.9969	0.002771	0.004155	9.81e-05	0.0428675	0.0226626	0.001221
11.3111	0.005238	0.0191886	0.00204688	0.00109663	0.000936		11.3111	0.00652	1.77e-11	1.12e-08	0.001405	0.000936		11.3111	0.012612	1.5e-09	0.008808	0.010762	0.000936		11.3111	0.00314	0.004521	0.00024213	0.0437162	0.0124629	0.000936
11.6253	0.004431	0.0710776	0.0371787	0.0389778	0.000689		11.6253	0.00534	1.21e-10	1.41e-06	0.002214	0.000689		11.6253	0.011478	8.81e-08	0.035765	0.01124	0.000689		11.6253	0.00359	0.00436	0.00169356	0.0401973	0.01494	0.000689
11.9395	0.004064	0.159639	0.360083	0.533255	0.000497		11.9395	0.004098	6.44e-09	0.00017	0.004024	0.000497		11.9395	0.009077	6.49e-06	0.043394	0.012225	0.000497		11.9395	0.003978	0.003619	0.0140924	0.0350988	0.045627	0.000497
12.2537	0.003678	0.174542	0.709012	0.844167	0.000352		12.2537	0.003212	6.83e-07	0.004963	0.005971	0.000352		12.2537	0.006537	0.000233	0.023723	0.01259	0.000352		12.2537	0.004278	0.002703	0.0714389	0.0278855	0.199404	0.000352
12.5679	0.003074	0.104292	0.23642	0.117005	0.000241		12.5679	0.002771	5.08e-05	0.024422	0.006741	0.000241		12.5679	0.004846	0.002646	0.010613	0.011623	0.000241		12.5679	0.004417	0.002001	0.16229	0.0178667	0.474102	0.000241
12.8821	0.002337	0.0470418	0.0263934	0.00326602	0.000156		12.8821	0.002609	0.001312	0.028579	0.006287	0.000156		12.8821	0.004189	0.009255	0.005769	0.009649	0.000156		12.8821	0.004277	0.001587	0.162306	0.00955029	0.368014	0.000156
13.1963	0.001759	0.022123	0.00270606	7.93e-05	9.75e-05		13.1963	0.002567	0.008687	0.015417	0.005445	9.75e-05		13.1963	0.004394	0.01271	0.004396	0.007603	9.75e-05		13.1963	0.003734	0.001408	0.0914733	0.00555554	0.122464	9.75e-05
13.5105	0.001445	0.0132297	0.000614658	6.9e-06	6.33e-05		13.5105	0.002575	0.015235	0.007022	0.004567	6.33e-05		13.5105	0.005185	0.009944	0.004486	0.006162	6.33e-05		13.5105	0.002881	0.001405	0.0390219	0.00455264	0.0340487	6.32e-05
13.8247	0.001389	0.0105984	0.000478977	4.51e-06	4.51e-05		13.8247	0.002648	0.010509	0.003989	0.003517	4.51e-05		13.8247	0.005992	0.006349	0.005381	0.005399	4.51e-05		13.8247	0.002027	0.001515	0.0174268	0.00554045	0.0145093	4.51e-05
14.1389	0.001506	0.010995	0.00110184	2.15e-05	3.57e-05		14.1389	0.00283	0.004852	0.003051	0.002362	3.57e-05		14.1389	0.006003	0.004232	0.00662	0.005025	3.57e-05		14.1389	0.001407	0.001675	0.0103723	0.00831831	0.0118359	3.57e-05
14.4531	0.001693	0.0137411	0.00466424	0.000369649	3.07e-05		14.4531	0.003066	0.002412	0.002873	0.00138	3.07e-05		14.4531	0.005006	0.003303	0.007364	0.00469	3.07e-05		14.4531	0.001077	0.001795	0.00884454	0.0112874	0.015796	3.07e-05
14.7673	0.001794	0.0186519	0.0210272	0.00794865	2.85e-05		14.7673	0.003193	0.001688	0.00285	0.000792	2.85e-05		14.7673	0.003599	0.003026	0.007205	0.004153	2.85e-05		14.7673	0.000987	0.001832	0.010111	0.0111977	0.0241245	2.85e-05
15.0815	0.001737	0.0245559	0.0658659	0.0855519	2.92e-05		15.0815	0.003035	0.001689	0.002741	0.000527	2.92e-05		15.0815	0.002483	0.003098	0.006377	0.003421	2.92e-05		15.0815	0.001083	0.001824	0.0133779	0.00846088	0.0332892	2.92e-05
15.3957	0.00155	0.0281476	0.114525	0.264178	3.37e-05		15.3957	0.002621	0.002106	0.002575	0.000462	3.37e-05		15.3957	0.00185	0.003281	0.005467	0.002729	3.37e-05		15.3957	0.001304	0.001826	0.017324	0.00594982	0.0369648	3.37e-05
15.7099	0.001301	0.0270107	0.109854	0.231036	4.34e-05		15.7099	0.002135	0.002751	0.002494	0.00055	4.34e-05		15.7099	0.001631	0.003428	0.005028	0.002247	4.34e-05		15.7099	0.001496	0.001835	0.0193401	0.00468137	0.0326732	4.34e-05
16.0241	0.00106	0.0225255	0.067987	0.0835774	6.07e-05		16.0241	0.001733	0.003202	0.00257	0.000864	6.07e-05		16.0241	0.001728	0.003454	0.005219	0.002032	6.07e-05		16.0241	0.001465	0.00179	0.0176807	0.00430746	0.0236818	6.07e-05
16.3383	0.000852	0.017968	0.0350321	0.0242822	8.71e-05		16.3383	0.001465	0.00299	0.002793	0.001566	8.71e-05		16.3383	0.002059	0.003293	0.005943	0.002108	8.71e-05		16.3383	0.001199	0.001603	0.0136118	0.00421328	0.0144369	8.71e-05
16.6525	0.000697	0.0150677	0.0192373	0.0096056	0.000122		16.6525	0.001311	0.002135	0.003145	0.002836	0.000122		16.6525	0.00248	0.002948	0.006572	0.002487	0.000122		16.6525	0.000889	0.001282	0.00964582	0.00385425	0.00842092	0.000122
16.9667	0.000582	0.0139967	0.0136317	0.00720259	0.000158		16.9667	0.001237	0.001193	0.003619	0.004183	0.000158		16.9667	0.002734	0.002469	0.006154	0.003165	0.000158		16.9667	0.000678	0.000939	0.00707556	0.00335419	0.00597322	0.000158
17.2809	0.000484	0.0140723	0.0134169	0.0102084	0.000185		17.2809	0.001227	0.000568	0.004211	0.004253	0.000185		17.2809	0.00264	0.001968	0.004635	0.003979	0.000185		17.2809	0.000589	0.000671	0.00592534	0.00309141	0.00687426	0.000185
17.5951	0.000379	0.0142997	0.0174812	0.0210914	0.000199		17.5951	0.001278	0.000259	0.004843	0.002762	0.000199		17.5951	0.002252	0.00155	0.002981	0.004519	0.000199		17.5951	0.000592	0.000509	0.00584479	0.00313606	0.0150766	0.000199
17.9093	0.000269	0.0134868	0.0257286	0.0451332	0.000201		17.9093	0.0014	0.000125	0.005299	0.001236	0.000201		17.9093	0.001792	0.001238	0.001865	0.004361	0.000201		17.9093	0.000653	0.00043	0.006434	0.00317962	0.0529327	0.000201
18.2235	0.000178	0.0112841	0.0356481	0.0747269	0.000196		18.2235	0.001606	6.89e-05	0.005232	0.000472	0.000196		18.2235	0.001443	0.001024	0.001274	0.003513	0.000196		18.2235	0.00073	0.000407	0.00719307	0.00290736	0.177695	0.000196
18.5377	0.000119	0.0084616	0.0404835	0.0837784	0.000185		18.5377	0.001879	4.36e-05	0.00446	0.000198	0.000185		18.5377	0.001259	0.000882	0.001005	0.002486	0.000185		18.5377	0.000772	0.000419	0.007392	0.00242931	0.32717	0.000185
18.8519	9.14e-05	0.00603119	0.035786	0.0669675	0.000168		18.8519	0.002145	3.22e-05	0.00323	0.000112	0.000168		18.8519	0.001231	0.000808	0.000931	0.001657	0.000168		18.8519	0.000748	0.00044	0.00668894	0.00203369	0.243391	0.000168
19.1661	8.65e-05	0.00439553	0.0260263	0.0443898	0.000148		19.1661	0.00229	2.85e-05	0.002034	9.06e-05	0.000148		19.1661	0.00133	0.000799	0.001015	0.001112	0.000148		19.1661	0.000657	0.000449	0.00538034	0.00179397	0.0838049	0.000148
19.4803	0.000101	0.00346519	0.0173907	0.0292795	0.000129		19.4803	0.002208	3.14e-05	0.001215	9.77e-05	0.000129		19.4803	0.001525	0.000861	0.00127	0.000786	0.000129		19.4803	0.000525	0.000431	0.00408795	0.0016295	0.0211593	0.000129
19.7945	0.000138	0.00304795	0.0121732	0.0218295	0.000115		19.7945	0.001888	4.32e-05	0.000757	0.000124	0.000115		19.7945	0.001774	0.001006	0.00175	0.000588	0.000115		19.7945	0.000392	0.000387	0.00312297	0.00147506	0.00658525	0.000115
20.1087	0.000197	0.0029753	0.00957818	0.0192549	0.000106		20.1087	0.001433	7.16e-05	0.000559	0.000164	0.000106		20.1087	0.001999	0.001225	0.002431	0.000457	0.000106		20.1087	0.000283	0.000335	0.00249556	0.00134137	0.00347373	0.000106
20.4229	0.000276	0.00312488	0.00857455	0.0195506	9.96e-05		20.4229	0.000976	0.000131	0.000533	0.000207	9.96e-05		20.4229	0.002122	0.001453	0.003049	0.000362	9.96e-05		20.4229	0.000208	0.000294	0.00210903	0.00127387	0.00333153	9.96e-05
20.737	0.000372	0.00340559	0.00838922	0.0213448	9.47e-05		20.737	0.000608	0.000239	0.000664	0.000241	9.47e-05		20.737	0.002097	0.00157	0.003191	0.000291	9.47e-05		20.737	0.000162	0.000277	0.00187881	0.00130363	0.00491485	9.46e-05
21.0512	0.000483	0.00371041	0.0084518	0.0235312	8.94e-05		21.0512	0.000357	0.000394	0.001012	0.000257	8.94e-05		21.0512	0.001954	0.001483	0.002718	0.000241	8.94e-05		21.0512	0.000139	0.00029	0.00174544	0.00143088	0.00880702	8.94e-05
21.3654	0.00061	0.00395135	0.00840988	0.0249553	8.44e-05		21.3654	0.000205	0.000553	0.001611	0.000252	8.44e-05		21.3654	0.001772	0.001222	0.002007	0.00021	8.44e-05		21.3654	0.000133	0.000336	0.00170579	0.00159475	0.0152202	8.44e-05
21.6796	0.000745	0.00410028	0.00813684	0.0252879	8.17e-05		21.6796	0.00012	0.000633	0.002264	0.00023	8.17e-05		21.6796	0.001615	0.000918	0.001426	0.000197	8.17e-05		21.6796	0.000143	0.000411	0.00176155	0.00166792	0.0223008	8.17e-05
21.9938	0.00086	0.00417731	0.00779104	0.0244869	8.41e-05		21.9938	7.4e-05	0.000585	0.002444	0.000196	8.41e-05		21.9938	0.001498	0.000671	0.00107	0.000204	8.41e-05		21.9938	0.00017	0.000498	0.00191979	0.00153873	0.027367	8.41e-05
22.308	0.000921	0.00422039	0.00755576	0.0228376	9.49e-05		22.308	5.02e-05	0.000438	0.001934	0.000158	9.49e-05		22.308	0.001409	0.000501	0.000887	0.000232	9.49e-05		22.308	0.00022	0.000568	0.00215977	0.00125613	0.0297916	9.49e-05
22.6222	0.000908	0.00420077	0.00753048	0.0205871	0.000119		22.6222	3.86e-05	0.000274	0.001176	0.000123	0.000119		22.6222	0.001312	0.000395	0.000797	0.000283	0.000119		22.6222	0.000296	0.000587	0.00240059	0.000991665	0.0313187	0.000119
22.9364	0.000829	0.00403535	0.00757933	0.0179146	0.000162		22.9364	3.45e-05	0.000151	0.000629	9.74e-05	0.000162		22.9364	0.001188	0.000333	0.000737	0.00036	0.000162		22.9364	0.000402	0.00055	0.00252472	0.000873398	0.0329977	0.000162
23.2506	0.00071	0.00363602	0.00745551	0.0152054	0.000232		23.2506	3.61e-05	7.92e-05	0.000345	7.98e-05	0.000232		23.2506	0.001043	0.000301	0.000675	0.000459	0.000232		23.2506	0.000535	0.000474	0.00240941	0.000953011	0.0346637	0.000232
23.5648	0.000581	0.00299302	0.00694956	0.0127139	0.000333		23.5648	4.35e-05	4.2e-05	0.000224	6.98e-05	0.000333		23.5648	0.000902	0.000291	0.000618	0.000568	0.000333		23.5648	0.000683	0.000385	0.00206334	0.00127325	0.0344366	0.000333
23.879	0.000468	0.00224827	0.00599383	0.0107506	0.000466		23.879	5.85e-05	2.38e-05	0.000185	6.58e-05	0.000466		23.879	0.000804	0.000299	0.000586	0.000664	0.000466		23.879	0.000821	0.000301	0.00159783	0.00185311	0.030427	0.000466
24.1932	0.000385	0.00158119	0.00473745	0.00932036	0.000628		24.1932	8.41e-05	1.47e-05	0.000193	6.63e-05	0.000628		24.1932	0.000772	0.000316	0.000592	0.000724	0.000628		24.1932	0.000906	0.000232	0.00114086	0.00254008	0.0232338	0.000628
24.5074	0.000331	0.00109328	0.00346631	0.00831939	0.000805		24.5074	0.000124	9.98e-06	0.000234	6.97e-05	0.000805		24.5074	0.000835	0.000331	0.000634	0.000742	0.000805		24.5074	0.000894	0.000179	0.000776016	0.00293203	0.0153929	0.000805
24.8216	0.000298	0.000773086	0.00236976	0.00758567	0.00097		24.8216	0.000181	7.5e-06	0.000292	7.25e-05	0.00097		24.8216	0.001019	0.000329	0.000686	0.000725	0.00097		24.8216	0.000776	0.00014	0.000519728	0.00269631	0.00918686	0.00097
25.1358	0.000279	0.000569423	0.00154732	0.00699947	0.001093		25.1358	0.00026	6.29e-06	0.000336	7.15e-05	0.001093		25.1358	0.001352	0.0003	0.000709	0.000692	0.001093		25.1358	0.000602	0.00011	0.00035586	0.00198854	0.00532454	0.001093
25.45	0.000273	0.000429495	0.000971241	0.00643077	0.00116		25.45	0.000365	5.96e-06	0.000328	6.48e-05	0.00116		25.45	0.001803	0.000252	0.000672	0.00065	0.00116		25.45	0.000439	8.64e-05	0.000259139	0.0012511	0.0032613	0.00116
25.7642	0.00028	0.000324177	0.000597846	0.00593419	0.001192		25.7642	0.000497	6.32e-06	0.000262	5.4e-05	0.001192		25.7642	0.002232	0.000201	0.000585	0.0006	0.001192		25.7642	0.000319	6.76e-05	0.000207949	0.000746933	0.00233568	0.001192
26.0784	0.000303	0.000242632	0.000369209	0.0054766	0.001221		26.0784	0.000651	7.27e-06	0.000174	4.3e-05	0.001221		26.0784	0.002385	0.000159	0.000481	0.000541	0.001221		26.0784	0.000242	5.27e-05	0.000187801	0.000478361	0.00215462	0.001221
26.3926	0.000346	0.000183021	0.000237951	0.00504513	0.001271		26.3926	0.000804	8.8e-06	0.000101	3.44e-05	0.001271		26.3926	0.002228	0.00013	0.000395	0.000475	0.001271		26.3926	0.000196	4.15e-05	0.000191028	0.00035739	0.00262751	0.001271
26.7068	0.000403	0.000145272	0.000165565	0.00460094	0.00133		26.7068	0.000912	1.08e-05	5.52e-05	2.89e-05	0.00133		26.7068	0.001828	0.000113	0.000337	0.00041	0.00133		26.7068	0.000168	3.38e-05	0.000216321	0.000315576	0.00430528	0.001329
27.021	0.000466	0.000125709	0.000129702	0.00406732	0.00136		27.021	0.000937	1.33e-05	3.17e-05	2.63e-05	0.00136		27.021	0.001378	0.000105	0.000305	0.000357	0.00136		27.021	0.000149	2.91e-05	0.000263695	0.000316289	0.00721668	0.00136
27.3352	0.00052	0.000120893	0.000118077	0.00345493	0.001326		27.3352	0.000882	1.64e-05	2.1e-05	2.58e-05	0.001326		27.3352	0.001015	0.000104	0.000295	0.000318	0.001326		27.3352	0.000134	2.7e-05	0.00033681	0.000338355	0.0111031	0.001326
27.6494	0.000548	0.00012633	0.000125289	0.00280905	0.001226		27.6494	0.000757	2.07e-05	1.69e-05	2.66e-05	0.001226		27.6494	0.000761	0.000109	0.000302	0.000294	0.001226		27.6494	0.000123	2.7e-05	0.000425034	0.000366938	0.0131666	0.001226
27.9636	0.000557	0.000141148	0.000152382	0.00222923	0.001105		27.9636	0.000685	2.65e-05	1.76e-05	2.98e-05	0.001105		27.9636	0.000622	0.000124	0.000333	0.000282	0.001105		27.9636	0.000118	2.93e-05	0.000541868	0.000390867	0.0113695	0.001105
28.2778	0.00055	0.000160663	0.000203164	0.0018032	0.000996		28.2778	0.000666	3.39e-05	2.3e-05	3.51e-05	0.000996		28.2778	0.000567	0.00015	0.00039	0.000282	0.000996		28.2778	0.00012	3.39e-05	0.000669574	0.000408141	0.00737995	0.000996
28.592	0.000538	0.000182485	0.000279256	0.00153666	0.000919		28.592	0.000722	4.11e-05	3.53e-05	4.31e-05	0.000919		28.592	0.000582	0.000199	0.00048	0.000294	0.000919		28.592	0.000131	4.2e-05	0.000799203	0.000427163	0.00410024	0.000919
28.9062	0.000532	0.000210008	0.00037549	0.00143983	0.000873		28.9062	0.000877	4.53e-05	5.85e-05	5.52e-05	0.000873		28.9062	0.000666	0.000283	0.000611	0.000324	0.000873		28.9062	0.000158	5.63e-05	0.000933411	0.000456736	0.00229512	0.000872
29.2204	0.000541	0.000255263	0.000477325	0.00150074	0.000853		29.2204	0.001161	4.38e-05	9.84e-05	7.5e-05	0.000853		29.2204	0.000829	0.000425	0.000783	0.000382	0.000853		29.2204	0.00021	8.4e-05	0.00108921	0.000505561	0.00147604	0.000853
29.5346	0.000579	0.000344058	0.000562796	0.00172679	0.000866		29.5346	0.001618	3.75e-05	0.000165	0.000111	0.000866		29.5346	0.001091	0.000657	0.000989	0.000491	0.000866		29.5346	0.000316	0.000143	0.00129757	0.000585544	0.00119541	0.000866
29.8488	0.00068	0.000531417	0.000614876	0.00213704	0.000934		29.8488	0.002312	2.94e-05	0.000284	0.000184	0.000934		29.8488	0.001514	0.001026	0.001222	0.000691	0.000934		29.8488	0.000539	0.000282	0.00160719	0.000737305	0.00126414	0.000934
		0.001104				0.000346	30.163	0.003354	2.23e-05	0.000529	0.000346	0.001104		30.163	0.002244	0.001608	0.001496	0.00107	0.001104		30.163	0.001051	0.00065	0.00209285	0.00106696	0.00171206	0.001104
		0.001467				0.000739	30.4772	0.00498	1.7e-05	0.001127	0.000739	0.001467		30.4772	0.003661	0.002556	0.001864	0.001825	0.001467		30.4772	0.002317	0.001727	0.00287649	0.00187428	0.00288757	0.001467
		0.002218				0.001751	30.7914	0.007704	1.32e-05	0.002855	0.001751	0.002218		30.7914	0.006752	0.004202	0.002412	0.003412	0.002218		30.7914	0.005701	0.005168	0.00417081	0.00408364	0.00600762	0.002218
		0.007567				0.008851	31.1056	0.025353	2.04e-05	0.017269	0.008851	0.007567		31.1056	0.028452	0.01474	0.006538	0.013898	0.007567		31.1056	0.030739	0.033722	0.0128116	0.0217686	0.030756	0.007567

## Sheet: Figure 3c,d
Figure 3c-d
SK-BR-3
	time (min)	cluster			cap
		Trial 1	Trial 2	Trial 3	Trial 1	Trial 2	Trial 3
NC	5	5	4	2	1	1	0
	15	4	4	3	0	0	0
	30	4	5	3	0	0	0
zani	5	10	12	16	12	17	6
	15	18	18	26	17	23	10
	30	10	13	15	1	2	3
tras	5	5	7	9	2	2	0
	15	6	10	13	2	3	1
	30	6	8	7	0	2	0
pert	5	7	9	10	2	3	1
	15	14	17	16	1	1	2
	30	7	9	9	1	2	0
tras + pert	5	14	19	20	1	1	0
	15	15	21	20	1	1	1
	30	6	11	11	0	1	0

## Sheet: Figure 3f
Figure 3f
NC			zani			tras			pert			tras + pert
cluster area (nm2)	No of localizations		cluster area (nm2)	No of localizations		cluster area (nm2)	No of localizations		cluster area (nm2)	No of localizations		cluster area (nm2)	No of localizations
10097.5	308		230126	3207		23507	303		39757	528		94779.5	1647
10359	291		85576	1815		20412	237		36222.5	498		13710.5	256
12630	286		56176	883		16606.5	218		30654.5	467		9931	212
9134.5	256		34633	812		9562.5	189		33459	447		4630.5	195
7395.5	245		23163.5	417		18594	172		19394	306		5956.5	177
5068	204		13301.5	313		19249	156		7707	183		6989.5	159
8316.5	198		10783.5	192		8462	113		7974.5	168		8565.5	112
4689.5	198		9655	189		3818	99		4767	131		3351.5	90
5699	192		7308.5	181		11203	94		4632.5	116		4359.5	66
10067	179		4663.5	165		10039.5	89		5394	114		2635	66
3201	157		4656.5	144		5809.5	85		6939	112		4156.5	56
3473	155		4769.5	128		3479.5	66		6346	111		2466	56
8612.5	144		6576.5	119		5548.5	65		4611.5	110		3383.5	49
5152.5	143		6623.5	114		3457	64		6203	109		3713.5	48
3335.5	137		5670.5	105		3947	64		4789	108		2208.5	48
6272	133		3273	95		4473.5	63		5795	107		1869	45
2644	131		4996	95		7872	61		4521.5	107		2805.5	45
4657	131		4201.5	93		4374.5	59		5917	99		3453	43
3398.5	128		5073.5	92		3472	59		4196	96		3482	40
4492	125		5185.5	79		3827	50		5349	91		2987.5	40
3854.5	122		3756	71		2194	49		6996	90		1627	32
5106	118		2099.5	69		2349	47		2838	89		1072.5	31
2347	116		3325	69		2423.5	45		7030	88		1720	31
3860	115		3264.5	64		4079.5	41		4310	86		1625.5	30
5623.5	115		2354	63		3216	41		4721.5	85		1514.5	27
4656	113		2193	62		1807.5	40		2375	83		2123	24
3821	112		2750.5	62		2407	39		4640.5	81		1589	21
4820.5	111		1873.5	55		2994	39		4323	80		2296.5	19
3795.5	110		2443	55		2686.5	38		3435.5	79		1010	18
3529	103		2081	54		3069	37		3453.5	78		744	16
4840	95		1945	54		2704	36		3929	72		1102.5	16
5329.5	93		2524	53		1615.5	35		3864	66		962	12
2755	93		1631.5	48		1315	33		4022	61		1194	11
3409.5	92		2208.5	45		2776.5	29		3400.5	61		303	11
2716	91		1616	45		2168.5	25		2278	61		389.5	11
1989	91		2441	44		1913.5	24		1776	61		95.5	9
2604.5	90		2509	44		2525.5	24		2492	57		317.5	8
3877.5	85		1771	40		2099	24		2086.5	57		370	7
2939.5	84		1633	39		1660.5	23		2703.5	57		223.5	6
2523	78		1324	38		1565.5	23		2838.5	55		139868	1072
2909	75		1231	38		1585.5	23		2199.5	51		46642.5	413
1396.5	75		1597	35		1802.5	22		2341.5	51		14226.5	122
1946.5	73		1823	34		1550.5	21		2435.5	51		8498	114
2816.5	73		1110.5	33		1034	21		3807.5	47		12444	112
4012	72		950.5	31		1870.5	21		2814.5	47		12219.5	103
3032	68		1204	27		1510	18		1596.5	47		7550	103
6251	66		998	25		2014.5	18		2278.5	44		4397.5	87
2130	66		1054.5	23		1385.5	16		1657.5	42		6351.5	77
2650.5	66		388	20		876	15		1453	39		6647.5	69
1593	65		416	20		1091.5	14		1293.5	38		5652.5	61
1688.5	64		677	20		921	14		2003	38		9062	57
2220.5	63		553.5	19		688	13		1048.5	37		6054.5	57
1435.5	62		1033.5	19		504	11		2362.5	37		7136.5	57
2865	61		654	18		723.5	10		2065	37		1999	47
2056.5	61		619	18		892.5	10		1215	36		3388	41
1199	58		407.5	16		460.5	8		1828	36		2207	41
2024	56		242.5	15		145	7		1172.5	36		3000	41
2700	56		445.5	15		17462	503		1774	34		2186	39
1487.5	54		485.5	15		28548	475		1594.5	33		3023	38
3359	54		445.5	14		21908	442		667	32		3922	36
2599	52		318	14		28845.5	393		1524.5	30		3334	36
2641.5	52		364	13		16509.5	264		1304	30		3834.5	35
2905.5	49		273.5	13		10688	228		955	29		4235	35
1265	49		237	12		12208	199		1022.5	29		4650	34
2275	47		197.5	9		10628.5	152		1052.5	29		2315	33
2052	46		280	8		7988	145		1274.5	29		1403.5	31
1911	44		50259.5	544		11108	141		1303.5	28		2107.5	27
1055.5	44		14352	270		6223	135		1412.5	28		3262.5	25
2154.5	43		14079	216		5646.5	127		862.5	28		1584	25
3086.5	41		15868.5	180		7422.5	119		1137	28		2230.5	24
1241	41		11426	152		6200	110		806	27		1495.5	22
1493.5	41		9900	141		9638	97		1064	27		2075	22
1684.5	41		10545.5	137		8426	94		1212	26		2007	20
3580	40		10353.5	111		4863.5	82		1084.5	26		1210	19
1440.5	40		10949	110		3855.5	77		995.5	25		1114	19
1743.5	38		9621.5	103		2894.5	77		853	25		1092.5	19
1173	37		8590.5	97		7570	73		1012.5	25		1607	17
1392	37		3978	87		3383	71		1192	24		1219.5	17
1616.5	36		4350	85		6160	68		918	23		1231.5	17
1258	35		3033	80		3711.5	68		568	23		602	16
698.5	35		9538.5	79		2371	61		748.5	23		939	16
851.5	34		3327.5	79		4236.5	55		1070.5	23		1070.5	16
866	34		3695	70		1142.5	54		685	22		1300.5	14
2588	33		4863.5	68		2127.5	45		1001.5	22		755	14
1236.5	33		6590	68		2388.5	42		1077.5	20		1584	14
1069	32		3888.5	59		2036	41		701.5	19		709	11
1615.5	32		2857.5	58		1757.5	40		770.5	18		573.5	11
1690.5	32		2349.5	53		1999	37		489.5	18		921.5	10
1629.5	31		5075.5	53		1419.5	36		447.5	18		655.5	10
972.5	30		1557	50		3272	32		1010	18		417	9
750	30		2943	49		1724.5	30		437.5	17		485	9
888	29		3880.5	49		2165.5	27		561.5	16		318.5	7
874.5	28		3288	46		1883.5	26		258	14		96.5	7
1476	27		2482	45		1310	25		255.5	13		412	7
1124	25		3573.5	44		1919	24		449	13		451	7
755.5	25		3374.5	43		1004.5	22		163	13		22604.5	154
1519.5	24		1317.5	37		1329.5	22		422.5	13		8248.5	131
750.5	24		3574	37		1045	20		421.5	13		11882	75
1691.5	22		1906	37		1947	19		401.5	13		11071	69
754	22		2746.5	37		1116.5	17		192.5	12		10460	67
450.5	22		1880.5	36		358.5	15		356	12		5975	55
945.5	22		3211	36		499.5	11		257.5	12		3308	54
799	21		2776	35		397	10		337.5	12		9580.5	53
914.5	21		2519.5	35		384.5	7		343.5	12		3858	40
422.5	20		1103.5	32		97	7		390	12		5593.5	29
354.5	20		2516.5	30		46156	884		400	11		4068	28
877	20		980	29		27323.5	574		165	11		1557	28
875.5	19		2085.5	29		15025	530		167	11		4947	27
810	19		1878	29		12576	476		363.5	10		2586	25
643	19		2564.5	28		14562	447		166	10		2440.5	23
885	19		1414	27		11775.5	303		381.5	9		2103.5	23
526.5	18		2135.5	26		5426	277		115	9		5031	22
575	18		2991.5	26		6255.5	271		102	8		1302.5	20
731.5	18		1286	25		7369	268		174	8		3450.5	19
876.5	17		2470	25		8361.5	248		249.5	8		2590.5	18
819	17		1002.5	25		8815	236		161	7		2307	16
1207.5	17		1301.5	25		7525	212		278.5	7		3554.5	16
499.5	17		1745.5	25		7022.5	189		123.5	6		1321.5	14
736.5	16		1149.5	23		12144.5	175		52.5	6		1034	13
746	16		839	23		8869	173		24809	414		1222	12
595	15		1427.5	18		5253	168		15519	349		1322	12
437	14		757.5	18		3205	166		11792	332		1465	12
316	14		896.5	18		4240.5	162		13669	304		696.5	10
235.5	13		1170	17		4320.5	157		5351	280		817.5	10
446	13		515	17		5684	152		11245.5	278		1398	10
549.5	11		996.5	16		3511.5	149		15473	276		729.5	9
529.5	11		318	16		6099.5	148		7778	248		444.5	8
406	11		861	16		4716.5	144		7695	226		879	8
373.5	11		993	16		4301	142		10817	220		540	6
395	10		470.5	15		5886	140		7436.5	206		343	5
168.5	10		788.5	15		2983.5	140		8607	198		10793.5	390
416.5	10		771	15		3731.5	138		10532	195		7131.5	274
382.5	10		1245.5	14		3196.5	134		6892	185		8873.5	232
466	8		617.5	14		5110.5	131		5957	170		6427.5	219
146.5	8		137.5	14		3403	129		4239.5	164		4564.5	182
70	8		424.5	14		2267.5	104		8101.5	163		7429	163
102.5	7		560	14		5685	91		5670.5	155		3810.5	143
156.5	6		891	14		5080	83		4827.5	146		3664	140
125	6		476.5	13		2345.5	81		7099	144		4271	135
198	6		1044	13		3546	80		6884	142		5149.5	125
73.5	5		513	12		2318.5	79		4852	136		3419	114
23151	303		439.5	11		3628	72		5362.5	134		3629	109
15060.5	262		369	11		3008	67		2577	131		6425	84
20921	219		341	11		2171.5	62		4817	131		2840	83
8880.5	205		466	11		2647	60		6271.5	128		2515.5	70
9207.5	192		348.5	11		2188	59		5644	123		1760.5	65
13092	188		297.5	10		1810	59		6075	122		1132.5	62
4962	182		381	9		2378.5	58		3451	121		1814	61
9248.5	176		294.5	9		1588.5	56		3265	115		3363	60
11280.5	168		303.5	8		2578.5	55		4703	114		1261	58
9203.5	153		257.5	7		1895	52		4449	113		3554.5	53
9126	148		377	7		1603	50		2132	104		3072	48
9189	147		230.5	7		1046.5	50		2974.5	98		1339.5	46
9258.5	146		92	6		2307	49		4265	93		1387.5	46
9563.5	145		79	6		1365	49		3804.5	87		1749	44
5021	143		28332	417		1325.5	49		2395.5	79		2937	44
9612.5	142		18609	396		1550	48		1946	76		1151.5	44
5163	140		19825	378		1420	48		2029.5	75		1482.5	40
4481.5	138		9426.5	295		1729.5	48		2237	74		1172.5	36
6285.5	136		13758.5	289		1263.5	48		2326.5	74		1097.5	35
9282.5	130		13241.5	284		1428.5	48		2282	72		1486	31
4553.5	130		14265.5	250		1903	47		2359	70		2005.5	28
8211	127		9250.5	247		2107	46		3013.5	70		1124	27
8339.5	121		11203	207		1072	46		4610.5	67		1307.5	27
3066.5	120		6136.5	187		1425.5	45		2977.5	67		632	25
5133.5	116		7042.5	183		1800.5	45		1926.5	66		981.5	19
8161	114		11394	176		1093.5	45		1984.5	65		1106.5	17
6700	111		8811	155		1116	45		3095	65		819	15
3992.5	101		3869	147		2594.5	43		3228	64		353	15
8830	94		7413.5	141		1607	43		2565.5	64		75.5	9
2648.5	94		4306.5	123		1511	41		1829	62		232	9
6777	93		3567.5	116		1246	41		2672.5	61		206.5	7
3465	93		5320.5	108		1505.5	40		1911.5	58		20.5	5
4010	89		4280.5	102		912.5	39		1770.5	57		17439	776
5315.5	89		4511.5	99		1053	37		1772	56		22278	735
2916.5	85		5629	91		1520	35		2110.5	56		11670	714
3130.5	80		3415	91		1242.5	35		2117	56		9667.5	486
3399.5	78		4157.5	89		1071	34		1508	55		11822.5	380
3155.5	78		3695.5	88		1022	33		2606	55		5418.5	320
3393	76		1828.5	84		718	31		1733.5	54		6998.5	273
3101.5	74		3252	76		795	28		2029	54		5399	261
2429.5	73		3512	76		491.5	27		2103.5	54		8539	229
5771.5	72		4139.5	75		472.5	26		2585	54		6323.5	218
1767	69		3542.5	69		568.5	24		1969	52		4573.5	204
3675	69		4841.5	66		620.5	24		2210	52		3619.5	185
4246	68		2968	66		703.5	23		1777	51		4566	174
2582.5	67		4103.5	64		715	23		1527	51		2842.5	173
2970	66		3683	63		827.5	22		1683	51		3938.5	173
2293.5	64		2383	59		532	22		2067	49		6437.5	162
3127	63		2313	58		655.5	22		1723	47		5169	159
5206.5	63		2818	57		712	22		1905	46		4160.5	122
4315	61		2122	56		866.5	21		2094	46		5039	120
2463	61		1893.5	54		474	21		1232.5	42		2760	103
2005.5	56		2283.5	53		828	19		1620	41		2770	95
2218.5	56		3453.5	52		657.5	19		1483	39		1668	69
2212.5	56		3665.5	52		346	18		1799	39		1187	69
2942	54		2488	51		976.5	17		1165	38		2240	67
3199.5	51		2569	50		528.5	17		1252	37		2234	64
1872	49		2699.5	49		592.5	16		1053	37		2154	63
1981.5	48		3764	47		516	16		1286	36		2022	54
1001.5	48		1144	45		674	15		1513	36		857.5	49
2793	47		2047	44		420	14		966.5	36		1610.5	44
1475.5	46		1622.5	44		453	13		790.5	36		1995.5	43
2039.5	45		2389.5	43		133	10		1816.5	35		1541	42
2445.5	45		2436.5	42		146	8		1037	35		1325	42
2511	45		1251	41		34501.5	780		1115	34		984.5	34
1907.5	44		2463	40		28042.5	568		1308	34		800.5	29
2143.5	44		961	40		18163.5	512		959.5	33		846	29
2885	43		1429.5	36		15467.5	392		1477	32		1161.5	28
1670	43		1895	35		7741	325		960.5	32		958	26
1705	43		1823.5	32		14129.5	294		969.5	31		495.5	17
1280	41		1335	29		6250.5	261		1156.5	30		445.5	15
2336	41		928	24		8656	245		1155.5	30		653.5	13
2950.5	41		701.5	23		15922	207		1236	28		470	12
1757	40		1144.5	22		4321	185		885.5	28		317	9
2112	39		1086.5	21		8905	159		728	28		15189.5	997
1105.5	38		787	20		7558	157		1010.5	28		4955	402
1771.5	38		794.5	19		9240.5	152		1105.5	28		4741	371
1742.5	37		1111	19		3969	124		1149	27		7327	260
2170.5	35		1289.5	19		7166	121		895	27		5811.5	231
1152.5	35		998	18		4012	116		850	27		5215	209
2274	33		867	17		2366.5	109		1028.5	26		3190.5	195
1799.5	33		503	15		4339	91		664.5	26		5723.5	175
1151.5	33		521	15		5757.5	90		539	25		1993	126
1256	33		459	15		3213	90		612.5	24		6270.5	95
1982.5	32		819	14		3701.5	86		1014	23		2025.5	92
1510.5	31		251.5	14		3655.5	81		925	23		5683.5	90
2087.5	30		522	14		3421	80		857	23		4004	82
2098	30		308.5	13		5515.5	78		896	23		2790.5	72
728.5	29		527	13		1799	78		786.5	22		1737.5	67
1494	29		300	12		2774	76		1173	22		1273	67
1653	28		316.5	11		2665.5	73		456.5	22		1329	63
1125	28		251.5	10		1677	73		738	21		2365.5	63
1264.5	28		235.5	10		2046	71		765	21		1896	56
847	26		420.5	10		2604.5	70		356	20		1259.5	52
625.5	26		279.5	8		1343	68		575	20		714.5	46
1120.5	26		329.5	8		4021	63		865.5	20		1529	45
1341.5	26		247.5	7		3943	61		539	19		753	34
937	25		42017	841		2705	60		765	19		766.5	33
871	25		41953.5	747		1403.5	58		635.5	18		1421.5	31
1462	24		22374.5	409		2181.5	54		342.5	18		1236.5	30
1696	24		8861.5	341		2487.5	53		604	18		1124	27
642	24		13276.5	287		2784.5	50		521.5	17		690	23
851.5	23		11699	236		1583.5	49		366	16		904.5	21
1033	23		10192.5	229		1197	47		418.5	15		467.5	13
1522.5	23		7040.5	229		2094.5	46		313.5	15		134	9
945	22		10214	229		2099	44		338	14		114	5
562.5	22		5023	219		3008.5	43		384	14		15948	523
1154	21		4464.5	185		2167	40		255.5	12		16491	202
787.5	21		5875	173		2132.5	38		391	12		5653	199
528	21		8651	172		1283.5	38		307.5	12		11529	195
1241.5	21		4297	165		1939.5	37		384.5	11		5937.5	144
993	20		6540	164		1413.5	37		179.5	11		5530.5	140
787	19		9591.5	155		1758	36		120	11		2725.5	139
1269.5	18		4343	150		1963	36		307	11		6660.5	135
783.5	18		4628	143		1270	35		193	10		7521.5	132
680.5	18		5220.5	135		1352.5	33		194.5	10		6192.5	125
677.5	18		5895	134		1358.5	28		306	10		5368	104
804.5	17		4621	122		1072	28		183.5	9		3291.5	88
808	17		2588	119		1338.5	27		122.5	8		3959	86
831.5	16		2913.5	103		1621	26		333.5	8		5070	78
298	15		3195.5	90		882.5	22		22113	413		3308	75
496.5	15		5919	88		1059.5	22		14038.5	411		2316	73
782.5	15		3933	88		859	21		12754	310		2075	63
706	14		3496.5	82		1166.5	21		10674	263		1972	52
457	14		4135	80		565	18		11218.5	263		2781	49
477	14		3517.5	75		649.5	18		10516.5	245		3414	47
830	14		4630.5	74		801	18		10635	213		2448.5	46
665.5	13		3165	73		1189	17		5181	210		2767.5	46
602.5	12		5083.5	69		412	16		7508	186		1696	45
700	12		1738.5	68		682	16		7865.5	181		2717.5	44
413.5	12		2689.5	57		446.5	15		7136	169		1255.5	43
564	12		3213.5	57		556.5	14		6941	159		1456	42
740.5	12		2675.5	56		266	13		3733.5	153		2660.5	39
232.5	11		3427	53		864	12		4995.5	137		1808.5	38
448	11		2165	50		333	12		5538.5	133		1107	38
533.5	11		3403	47		368	12		6886.5	121		1265.5	36
543.5	11		1504.5	44		316	10		7244	120		1209.5	35
203	10		2131.5	43		88.5	7		5416	119		1994	34
234	10		1930	41		30151.5	817		4609	112		1960.5	34
321.5	10		1656	39		32550	673		7063	107		1173	33
327	10		1212.5	38		24301.5	510		3702.5	106		1221.5	32
422	10		1925.5	37		13369	429		2877.5	98		1328	29
237.5	9		1826	35		16849	406		3270	98		1725	28
179	8		1348.5	34		15265	383		2944.5	94		1223.5	27
195.5	8		1751	34		8251	350		4767.5	93		1824	26
222.5	8		1634.5	34		11822	338		2258	90		2037	26
127.5	7		1086.5	32		9779.5	292		4855	86		1048	23
236	7		1057.5	31		4708.5	226		2598.5	86		983.5	20
88	5		1449	31		8182	199		4088	78		701.5	19
25197	433		1271.5	29		6656	186		3285	76		785.5	19
35356.5	412		1364	28		8151.5	183		4206	73		1020	18
9815.5	341		876.5	25		6199	178		3125	72		376.5	17
26592	313		1229	23		9829	172		1980.5	72		359	16
13883.5	302		782.5	23		7690.5	171		3089	71		843	16
11327	295		859	22		5233	159		3301.5	70		976.5	16
13292	289		910	22		6534.5	157		3691	70		815.5	15
17559.5	276		1483.5	21		5164	155		3557.5	68		303.5	13
9615.5	227		860	21		4963.5	151		3943	67		286	12
4876	220		788	20		6114.5	149		4562	67		541	12
15288	218		779	18		6135	142		3048	66		364	11
11474	214		392.5	17		3851	141		2092	65		503	10
5877	191		741	16		4610	139		4269.5	65		199	7
12163	187		674	15		4813	134		1763.5	64		226	7
11060	182		312	14		4925	133		950.5	57		230.5	7
6320.5	173		347	14		5258	129		2410.5	57		288	6
4347.5	162		341	12		4929	121		1834.5	53		168	5
4819.5	162		694	12		3958.5	121		3273	53		15911	247
6970	159		564.5	11		3634.5	115		1784	51		16872	234
5300.5	156		280	10		5285.5	110		1713	51		15462.5	209
3192	150		217	7		2454	105		1215.5	50		8401	207
6002.5	139		85371	1998		3563.5	97		2060	49		9445	203
3195.5	137		86509	1164		2598.5	90		2310.5	48		9965.5	121
5690	125		41068.5	862		2231.5	88		3476.5	48		6639	102
4715	122		50143.5	752		1881	83		1525.5	48		6956	97
2737.5	121		41772.5	616		2226.5	82		1511	48		5489.5	92
4659.5	120		26319	372		2471.5	79		2339	47		2093.5	91
7909	114		12904.5	357		1931	75		1874	46		3795.5	86
3303	110		7210	258		3231.5	74		2056	46		4432.5	78
3644	108		8378	213		2494.5	71		1888.5	46		4268	75
5900	106		10295.5	205		2090.5	71		2072	43		2946.5	73
3264.5	104		11394.5	138		1942	70		1629.5	42		6612	65
4029.5	103		3759.5	135		3896	68		1592	39		4974.5	64
3399.5	101		4985	122		2379.5	66		1567	39		3106.5	62
3799	100		3837.5	113		2880	64		2197	39		3029	60
4935	96		4630.5	108		2795.5	60		2130.5	38		2378.5	49
7476	94		5568.5	107		3233	59		2025	37		2235.5	33
3817	93		6554	103		1810.5	58		1625	37		1478.5	33
3295.5	91		4715	88		2315	52		1696	36		1653	32
4801.5	87		5231.5	82		1308	51		2068	36		1744	31
4558.5	83		3603.5	76		2184	51		1061.5	36		2755	31
3870	83		2275	71		2142.5	50		1681	35		1525	30
5732.5	81		3756	69		1587	50		1412.5	35		4215.5	29
4039.5	81		3249.5	67		1357	48		1053	31		1414.5	27
2709	80		2226.5	65		1137.5	45		1315.5	30		1910.5	26
4480	77		3383.5	65		1481.5	44		1228.5	29		1673	24
2566	76		1789.5	63		1623	43		681	29		1414	19
2412.5	75		2737.5	62		1146.5	43		606	29		856	18
1437.5	70		2981	62		1180	42		1434	28		861	18
2007.5	70		3372	61		1387	40		902.5	27		862	14
5820.5	69		3221	56		1573	39		1255.5	27		253.5	13
1984.5	69		2679.5	54		1508	39		1448	26		914.5	13
2429.5	69		2486	53		1452.5	35		1503	23		1039	13
1619.5	69		2339	51		1801.5	35		936.5	23		474.5	12
2470.5	68		2633	51		1627	35		914.5	22		1039	12
3513.5	68		2362.5	46		957	35		1086.5	21		290	10
2734.5	66		1962.5	44		1131	33		735.5	21		395	10
2961	66		1294.5	39		1446.5	33		694.5	21		276	8
2255.5	66		1670	30		1276	32		954.5	20		155.5	8
2414.5	65		1836.5	30		2137.5	32		1087	20		456	8
2959	62		725	24		746.5	29		1073	20		93	5
2629.5	61		616	23		1048.5	27		861.5	19		13405.5	193
1904	61		1137	22		1098.5	26		698.5	18		9764.5	158
2411	61		722	22		1044	26		702.5	18		7547	155
4283	59		828	21		774	25		735.5	16		11406.5	154
3171	58		1073	20		688	24		443.5	16		7016	154
2207	56		582.5	19		679.5	22		455	16		10672.5	129
1731	56		759	19		665.5	21		429.5	15		10286.5	121
2264.5	55		491	15		552	19		282	14		7061	100
2243	55		354.5	14		497	18		566.5	14		10499.5	98
1927	55		416	14		532.5	17		401.5	12		5002	94
1522.5	53		656	13		661	16		257.5	12		4164.5	88
2005.5	52		368.5	13		433.5	16		255.5	12		5671	88
2979.5	52		218.5	12		612.5	15		297	12		5560	83
2239.5	51		468.5	12		388	14		402	11		2507	72
1911	48		208.5	11		356	11		316	10		7165	69
2311	47		313	11		143	8		205.5	10		2836	63
1282	47		190	6		160.5	6		453	10		4201.5	61
1939	46		54926.5	1145		31245	846		172.5	8		4219	53
1996	46		21494	551		9581.5	301		255.5	7		3499	46
2893.5	46		30587.5	440		7462	289		276	7		1800	43
1344	46		25717	417		10898.5	255		92.5	6		6263.5	42
2176	45		22735.5	406		6900.5	250		71	5		2665	42
1989.5	45		18547.5	350		10906	222		19074.5	473		2538.5	41
1205	44		8931	310		7482.5	213		15616	446		2450	40
1794	44		15469.5	310		10245.5	197		19062	319		3902	37
2831	44		14086	272		4936.5	190		11259	290		2855.5	33
1911	44		4443.5	270		4408.5	175		5766	259		2385.5	31
1405.5	43		12063	242		2487.5	175		7715.5	245		2207.5	30
1651	42		6140	200		8132	171		6644.5	225		989.5	27
1657	42		4519	186		4332	162		6433.5	187		2259.5	26
2415	42		10160.5	182		6926	159		9522	181		2293	25
1442	42		9146.5	158		3554.5	159		7388	177		1161	21
1701	41		5253.5	146		2785	150		4917.5	157		1125.5	20
1719.5	41		9753	142		4057.5	144		8695.5	153		668	18
1450	39		5122.5	138		5179.5	142		6657	152		1407	17
1688.5	39		10355.5	129		5006.5	130		5328.5	142		521	16
1560	38		3847.5	121		2471	129		3770	135		911.5	16
1684	38		3102.5	107		3971	123		7463.5	134		1253.5	16
2049	37		3265.5	87		4761	119		2702.5	133		439	13
2082.5	36		4887	86		2049	114		3886.5	132		1460	12
1275.5	35		6147.5	79		2324	114		4641.5	128		434	12
1378	34		3853	74		4158	105		3947.5	124		963	12
1509	34		3681	70		4022	95		3430.5	122		601	11
1230.5	33		3383	69		2936.5	94		3825.5	119		212.5	9
821	33		2258.5	63		2722	92		2794.5	116		283	6
1099.5	30		3892.5	63		2491.5	92		2570	106		24428	420
1521	29		3691.5	62		2156.5	91		4352.5	104		21040.5	232
998	28		3395	60		2699.5	86		2455	103		12882.5	184
1557	28		2581.5	58		2068	84		4194	101		7746.5	127
1102	27		2855.5	57		3800.5	82		2567.5	98		2689	121
1078	27		2177	54		2916	82		2343	97		7940	120
1036.5	27		2761.5	54		1870	80		2931	94		9422	112
1204	26		3059.5	52		2982	79		2814	83		4728	104
1291	25		2007.5	45		1639	73		3131.5	82		7811	100
893.5	24		2917.5	38		2391.5	71		3526.5	79		2661.5	97
1248	24		1554	36		2683	71		4736.5	78		4308	93
1146	24		1537.5	35		2554	71		3137.5	76		5088	87
534	23		1802	35		3828.5	71		4773.5	74		4732.5	79
753	22		1893.5	29		1703.5	70		3656	72		4893	71
521.5	22		1030.5	23		2238	67		2637.5	72		4470.5	70
831.5	22		1308	19		3394.5	66		2586	66		6003	65
1013	22		846	17		2049.5	63		2518	64		5490.5	61
733	21		1183	17		1634	62		2916	61		6939.5	60
629	21		479	15		1723.5	62		2410	59		2204.5	60
1070	21		654	13		1651	61		2998.5	59		5248.5	55
774.5	20		205.5	11		1951.5	57		2490.5	56		4568.5	54
928	20		353	11		2028.5	55		1778.5	55		5158	54
819.5	20		237.5	10		2077.5	50		2106	54		3146.5	50
830.5	19		8374	184		2207.5	49		2401	54		4377	48
461.5	19		14140	183		734.5	49		1397.5	51		2633.5	44
552.5	19		13364	182		1744	48		2095.5	50		2250	43
624	18		12250	169		1611	47		1215	49		1308.5	41
522	18		13689	134		1424.5	46		1758.5	48		1992	34
681.5	18		8573.5	118		2111	45		2502.5	47		2853	33
668.5	18		8300	109		1643	44		1627.5	46		831	32
400.5	17		4426.5	108		1445.5	43		1793	46		1656	31
571	17		7099	99		1659	42		1538.5	43		3288	30
565.5	16		5865	99		1070	42		1991.5	43		1047	27
533.5	16		8919.5	88		1289.5	41		2203.5	43		1526	23
754.5	16		4155.5	84		1686.5	39		1255.5	43		1831.5	19
473.5	16		8930.5	79		1429	38		1021.5	41		1749.5	18
735	15		6190.5	78		1263.5	36		2069	41		1913	18
369.5	15		4745	64		976	35		1393	40		715	17
559	15		3590.5	64		1135.5	35		1942	40		696	17
309.5	14		5204	58		1234	34		1961.5	40		658.5	16
409.5	14		3088.5	56		1383.5	34		1358	40		1011	16
426.5	13		4554.5	56		1378	33		1487.5	37		507.5	14
301.5	13		2991	56		1773.5	33		1140.5	37		322.5	13
292	13		4272.5	53		997.5	32		735.5	36		930	12
318.5	13		2491.5	53		1063.5	31		1171	36		612.5	12
310	13		3162	52		952.5	30		1355.5	35		748.5	12
327.5	13		2657.5	52		797	30		956	35		304.5	11
487.5	12		3732	50		1237.5	30		969.5	34		971.5	10
214.5	12		3178.5	48		1067	29		1774	33		445.5	10
366.5	12		2083	44		1138.5	25		1036.5	32		217.5	10
327.5	12		3456	44		899	22		1288	32		343	9
400	12		3125.5	40		464.5	22		1760.5	31		490	9
305.5	11		2313.5	40		1012	22		1001.5	31		92	7
297.5	11		1549	36		540	20		975.5	30		89.5	5
178	11		2737	35		667.5	19		1095	30		61962.5	740
366	11		1256	34		746.5	16		1585.5	30		31629	437
219.5	10		2220.5	32		448	16		1500.5	30		34662.5	388
384	9		1047.5	31		948	15		1191.5	30		24797	338
207	9		2186.5	29		334.5	15		1142.5	29		11262	274
185	9		1849	28		516.5	15		988	29		13059	241
165.5	7		2326	27		286	14		1229.5	28		8539.5	230
190.5	6		2332.5	26		368.5	13		951.5	28		11313.5	205
10368	869		2651.5	26		303	11		884	28		8637.5	141
29633	519		2475.5	26		175.5	11		608	28		6796	138
13060	311		1453	25		386.5	11		996.5	28		4499.5	92
12560	309		1046.5	24		455	11		673	27		2765.5	85
17383.5	300		739.5	23		155.5	10		920	27		7961	82
11830	292		1139.5	23		251.5	9		1026	25		5928.5	78
10694.5	233		1020	21		50157	1176		1126.5	24		3932	73
13727	224		1313	21		41203	799		1413	24		2938	70
7793.5	213		2299	20		19340.5	766		1245	23		3326.5	68
11924	210		2049	20		26395.5	632		628	23		3971.5	68
12978.5	209		1005	18		14017.5	519		629	23		1940.5	61
10169	206		1355	16		12886.5	463		1332	21		3206.5	59
9113.5	190		742	16		13809	443		895.5	21		3040.5	50
6102.5	182		643	15		13930.5	330		766	19		2787.5	49
6895	180		484	14		9333	297		513.5	19		3485.5	47
6292.5	179		486	14		7808.5	260		967.5	17		3914	47
6257	172		760	13		5705	258		579	17		1913	45
10066.5	164		632.5	13		3708	251		419	16		3192	43
5649.5	157		653	13		9700	246		418.5	15		2144.5	39
3649	146		627.5	13		6591.5	229		440	15		1765	35
4718	142		1029	13		5553.5	206		620.5	15		2301.5	34
5444	131		408.5	12		6116	194		704.5	15		2130.5	31
5802	125		425.5	12		5598	190		528	14		1423	31
5692.5	121		936.5	12		7258	188		220.5	13		2519	31
3989	120		292	11		8593	185		324.5	13		1430	30
7056.5	119		370.5	11		3467.5	165		256	13		1833	29
3053.5	115		381.5	11		6807.5	157		247.5	12		1895.5	26
5847.5	107		305.5	10		3092	139		277	12		866	24
4100.5	105		232	10		5357.5	138		316	11		1016	24
3520	101		457	10		3422.5	125		219	11		1470	21
5072.5	100		597	10		3383	123		204	11		857.5	20
6187	98		574	10		3127.5	118		334	11		734	19
6071.5	97		450	9		4710.5	117		435	11		679	17
3764.5	97		150.5	6		4867	116		243.5	10		732	15
3525	94		543.5	6		2894.5	111		172.5	9		649.5	14
4401	91		157.5	6		3247	96		267.5	9		1045.5	14
2662.5	82		28501.5	268		2874.5	95		211.5	8		227.5	11
2619	78		20654.5	206		2017.5	91		432.5	8		192.5	9
3419	78		11065	174		2067	90		78418.5	2006		159.5	7
3316	77		15574.5	164		2672.5	88		19668	476		139	6
3549	77		14317.5	152		2291.5	86		22186.5	471		158	6
3721	75		17679	148		2569.5	85		11156	346		28792	676
3432.5	73		5192	118		2922.5	82		12447	341		18294	364
2632.5	72		7153.5	115		1873	81		13526	283		11122.5	270
2725	71		5767	105		2052.5	80		8943.5	262		12575	263
2287	68		8314.5	94		2809	79		6993.5	250		8322	212
2523.5	66		6056	90		2569.5	78		6594.5	249		9138.5	191
3105.5	64		7181	90		1581.5	73		6939	248		4345	173
2286.5	62		8519.5	88		2134.5	70		9270.5	248		5111.5	157
2182	62		6223.5	74		2529	66		6259	245		2823	146
2081	60		4802.5	73		1744.5	64		9092	232		6049	140
2608.5	60		6587.5	70		2011.5	62		6177.5	214		6841.5	137
4036.5	60		3879.5	68		1166.5	62		7686	204		6768	135
2548	58		5712	65		1416.5	60		3565	194		5166.5	121
3048.5	58		4603	64		1785.5	59		5715	178		5870	120
3449.5	58		6948	64		2309.5	58		5679	172		8439.5	116
2234.5	57		2692	63		1598	56		3436	171		4713	116
2237.5	56		4315.5	59		2299.5	56		3910	162		2529.5	115
2322	55		3657.5	56		2016	54		5351.5	159		3503.5	111
1987.5	55		7187	54		1445	52		4630.5	153		6132.5	107
1969.5	54		3792.5	47		1789.5	50		2891.5	141		4991.5	103
2579	54		3639	46		1469.5	48		3947	140		5789.5	103
2309	53		5680.5	45		1433	48		6039	139		4114.5	101
2147.5	53		4130.5	44		1384.5	47		3987.5	132		6092.5	100
2771.5	52		3549	43		1435	47		4442.5	123		5757	93
2935	51		2383.5	41		1758	46		4315.5	112		5824.5	79
1549.5	51		2958.5	39		1438	45		3919	111		2789.5	76
3043.5	51		2993	39		1865.5	44		2865	108		1795.5	74
3058.5	51		1869	39		1145	43		3627	104		3081	70
1957	50		1659	36		1747	43		2195.5	102		2864.5	69
2363	49		2101.5	35		1131	41		2867.5	92		4818.5	68
1492	49		2600	33		1371.5	41		2250	91		1579	66
1865.5	47		3666.5	33		1137	40		2255	88		1746	66
2853.5	46		1687	33		1159.5	40		2586	88		1371	64
1741.5	45		2038.5	32		1898.5	38		3146.5	87		3129.5	63
2124.5	45		1867	30		921.5	38		2450.5	81		3081.5	61
2167.5	45		2388	27		865.5	37		3452.5	80		3379.5	61
1375	44		2537.5	27		1188.5	36		1892	80		2368	58
2217.5	44		1599	27		1146	35		2357	80		2392.5	58
2021	43		1499.5	27		1650.5	35		2168.5	78		1323.5	58
1752.5	43		1812	27		1230	35		2022	77		1843.5	56
1975	41		1416	25		1245.5	33		1939	77		2099	51
3131.5	41		1811	25		1129.5	33		2746.5	77		1653	49
943	41		1783.5	24		1091.5	31		3177.5	73		2066.5	48
1521.5	41		1662	24		617.5	31		2464	72		1905	47
1293	41		1306	24		1314.5	30		2153.5	68		2510	46
2316	40		1169.5	23		1290	30		2093	66		1403.5	44
1279.5	39		1743.5	23		1016.5	30		1659.5	65		1923.5	43
1643.5	36		1627	21		946.5	30		2335	64		2049.5	42
2131	36		1011	21		1119.5	30		1602.5	63		2160	40
1414.5	35		1140.5	21		554.5	25		2041.5	63		2269.5	40
1054	35		761	20		564.5	25		2451.5	62		1430	40
1348	35		1270	19		773	23		1954.5	60		2075.5	39
1333	35		1167	18		623.5	22		1913.5	58		1040.5	38
1072	34		737.5	14		758	21		1453	55		2219	37
1499	33		1208.5	14		463.5	19		1481	51		1146.5	36
1740.5	33		710.5	12		574.5	17		1886	51		1433.5	35
1382	32		397.5	11		324	17		1207.5	51		1034	35
1706.5	32		296.5	10		362.5	16		1260.5	50		1873	34
1120.5	31		402.5	8		538.5	16		1631	50		1603.5	34
1456	30		32832	364		721.5	15		1304.5	47		1443	33
1675.5	30		26183.5	251		286.5	15		1338.5	46		897.5	31
1713	30		15661.5	172		209.5	14		1579	44		1267.5	30
1091	30		12713	165		562	14		1389	44		545.5	30
1441	29		9487	137		188.5	13		1653	44		1005.5	29
943	29		9401	133		372.5	13		947.5	43		1028.5	29
1074.5	28		11049	128		305	12		1443.5	43		800	27
1180.5	26		9396.5	127		324	12		713.5	43		1788.5	27
938	26		11773	120		306	12		999.5	42		901.5	27
615.5	25		8739	108		25017.5	793		1303	42		1195.5	24
1336.5	25		7730	102		24170	735		1649.5	42		643	24
957.5	25		6235	100		15622	594		1200.5	41		1345	23
1348.5	25		7123.5	89		12732	394		1096	39		561.5	23
1063.5	25		5274.5	85		14740	349		1321.5	39		842.5	23
1656.5	24		7609	84		9305.5	337		1445	37		700	22
1154.5	24		6021	79		12598.5	319		1128	36		549.5	22
668	23		7688.5	77		6697.5	310		1029.5	36		823	22
627	23		4490.5	76		6986.5	285		856	34		706	21
908.5	22		3201	73		8197.5	263		1180	33		991.5	20
934	21		5766.5	69		4616.5	257		1152	32		915.5	20
1149.5	21		6761	68		11359.5	229		942.5	31		1069.5	19
673.5	21		4013	63		8925	224		1089.5	29		555.5	19
923.5	21		4740.5	61		5553.5	206		1016.5	29		598	18
968.5	20		3079.5	58		3480.5	200		537.5	29		456.5	18
683	20		3104.5	56		5751.5	197		659.5	28		685.5	18
1349	20		5702.5	56		4674	195		1313.5	26		407	17
848	20		3230	55		4799	173		576	26		625.5	17
1095	20		2241	55		6081	155		994	26		875.5	17
613.5	19		3283.5	53		4040.5	153		593.5	25		742.5	16
863	19		2452	53		4774.5	150		753	25		628.5	15
550.5	19		4080.5	52		7094.5	142		490.5	24		271.5	14
896	18		3407.5	50		3979.5	137		847.5	23		409	14
793.5	18		5489.5	49		5178	133		464	22		493.5	14
850	18		2453	49		4957.5	133		605.5	22		223.5	13
532.5	18		2401.5	49		4190.5	130		514	22		317	13
585	18		2813.5	45		3477.5	127		707	21		261.5	13
638.5	17		3258	45		4520	119		410.5	20		396.5	13
441.5	17		2230	43		5926.5	114		267.5	17		186.5	12
596	16		3004.5	43		3818	113		430	16		337	12
671.5	16		2151.5	41		3498.5	112		496.5	16		557.5	12
680.5	15		1887.5	39		4004	111		370.5	15		314.5	11
641.5	15		2450	38		3340.5	109		309.5	15		397.5	11
667	15		1634.5	38		2851.5	101		289	15		522.5	11
736	14		1910.5	38		2223	99		280	14		140	10
330	14		2511.5	33		3951	97		266.5	14		202.5	10
286	14		2264	32		2897	95		277.5	13		201.5	9
547	14		1923.5	31		5500	94		231.5	13		210.5	8
513	14		2839.5	31		3759.5	94		204	12		161.5	8
481	13		2771.5	28		4038	91		185	12		238.5	7
411.5	11		1449	28		3691	88		392	12		68.5	7
263	10		1464.5	27		3620.5	88		179	11		123	7
205	9		964.5	27		2134.5	79		162	11		163	7
422.5	9		1222	26		3850.5	77		238	11		15867.5	360
232	9		835	23		2613	77		215	11		14865	265
344.5	9		1200	23		2011	77		254.5	11		15754.5	265
299	9		1818	23		2171.5	76		164.5	9		10932	200
176.5	8		1304.5	22		3082	70		126	8		5959.5	172
143	8		863.5	21		2551	68		131	8		6988	156
298.5	6		1409.5	20		1916	67		44169.5	502		9320.5	136
106	6		923	19		2009.5	64		15217.5	236		5559.5	134
18346.5	489		1708.5	19		2388	62		17153.5	227		5611	110
8600.5	428		625.5	19		2852	60		13052	197		6052	106
7975	425		1065	16		2436	60		6490.5	180		7250.5	99
7391	393		1333	16		1952	59		8165	172		6124	97
9716.5	390		813	16		1785.5	59		8588.5	164		4677	87
6167.5	361		694.5	16		2286.5	57		7269	150		6955	87
10113.5	354		1042.5	15		1313	53		6264.5	143		3515	85
11133.5	345		882.5	15		2389	52		6546.5	137		3355.5	70
10359	305		851.5	15		1308	51		5539.5	131		2718.5	68
8109.5	303		982	15		2151	50		6542.5	125		3016	64
5234.5	302		753.5	14		1949	49		7557	122		3674	62
6897.5	283		742	14		1514	48		6458.5	118		3233	59
9123	277		681	14		1801	48		7824	115		2854	57
3897.5	244		587	14		2583	47		6505.5	103		1904	51
3270	241		983	14		1928	47		5039	96		2531.5	43
7332.5	233		356.5	13		1912.5	45		4430	92		878.5	41
6448	218		822.5	13		1905	39		4273	90		1904	40
6341.5	206		400.5	12		1538	38		5949	86		1487.5	40
4889	200		324.5	12		472	38		5264.5	83		3554.5	39
3853	195		662	12		946.5	38		5954	82		1277.5	39
3096.5	191		438	11		1037	38		5544.5	81		1631	37
7302	190		597.5	11		1396	35		5414.5	79		1618	36
3802	182		199	10		1206.5	35		4621.5	77		1013.5	34
4150.5	179		244.5	10		886.5	33		2893	76		1367	34
3907.5	178		372	10		838.5	28		2995	76		513	31
3390.5	177		266.5	10		785.5	28		2616	74		2261.5	30
6564.5	174		409.5	9		1048.5	27		3572	71		1388	29
3422.5	173		538	9		848	26		3638	70		1648	29
3802.5	167		190.5	7		610.5	26		2761	70		1509	28
4057	167		267	5		754.5	25		2789	67		833.5	26
6450.5	160		6297.5	250		789.5	25		2919.5	67		2029.5	25
2619.5	150		6345.5	156		811	25		3588.5	65		1148	25
3497.5	150		11119	154		576.5	23		3504.5	63		1653	22
5747.5	149		6997	118		794.5	22		3371.5	62		892	20
6384.5	148		6579	111		887	22		5160	61		208.5	20
3085.5	144		4296	110		732.5	21		2552.5	60		703.5	20
5758.5	144		7013	109		733	21		1713	59		1106	20
4858.5	143		10321	98		339	18		2807.5	57		413	18
3565	142		4272.5	97		386.5	17		1888	56		1089	17
6977.5	134		5212	90		526.5	17		3084.5	55		804	15
3295.5	133		2932	85		354.5	15		1511.5	55		709.5	14
4172	131		7668.5	83		486	15		2053	51		624.5	13
2380	128		3707.5	74		346	13		1482.5	50		477	11
2273.5	128		2720	67		362	13		2122	48		202.5	10
3857.5	128		3056.5	67		446	13		1402	48		122	8
2347	127		4098.5	65		211	10		2886	47		95.5	8
3014	126		3059.5	62		146	9		2149	45		60	6
3790	123		6422	62		130	9		1412	45		121576	2470
4771.5	122		2919	51		238	9		2434.5	44		14193	318
3347.5	121		3484.5	50		29195.5	806		2638.5	44		6789.5	279
2535.5	121		4155	49		22890	675		2018	43		13837	277
3872.5	121		5670.5	49		14794.5	412		1451	42		13220.5	270
3684.5	119		2303.5	39		6612	329		1532.5	41		10318.5	252
2167	112		1898.5	39		8424.5	318		1971.5	40		13263.5	242
2806.5	105		2595	39		8698.5	307		1666.5	38		10713.5	239
4417	101		3505.5	37		10073.5	301		1484.5	33		4133.5	187
2732.5	101		1525.5	36		6675	283		849	33		3862.5	153
3209	101		2713.5	35		6990	267		1452.5	29		3542	149
3813.5	100		2014	33		6994.5	218		1003.5	29		5013	144
1740.5	97		1819	33		5217	207		1727.5	28		7290.5	140
2843	95		2474.5	32		4362	205		1088.5	28		4856	119
2994	94		2049	30		7416.5	190		1675.5	27		4845.5	115
3951	92		2396.5	26		5461	177		980.5	27		6519.5	114
1263.5	90		1793.5	25		6630.5	169		1539.5	27		3831	114
3136	89		1382	25		6368.5	166		729.5	27		4997.5	110
2183	86		2467.5	24		3427.5	159		817	27		5494	107
2694	85		1881.5	24		8764	156		1248	27		1916	89
2852.5	85		1307	22		6708	144		1274	26		4323	78
2017.5	84		1486.5	22		5652	141		1035.5	25		2229.5	52
1830	83		1027	22		4405.5	134		555.5	25		2167.5	52
2276	80		1231	22		5670.5	132		1116	25		1837.5	51
1903.5	79		1313.5	21		5557	121		346.5	23		2161	46
1698	79		1180.5	17		2527.5	121		807	23		2254	46
2804.5	77		491	16		3400	118		1300.5	23		2721.5	45
2214	75		831.5	16		4419	114		857.5	22		1942.5	44
2763.5	75		330.5	11		2718	113		980	21		1534.5	41
2659	74		226	10		3166.5	112		497.5	18		1939	41
2650.5	73		656.5	9		3858	107		505.5	18		1841	39
2363.5	70		624.5	8		4145.5	104		610	18		2409.5	39
2329.5	69		561.5	8		2123.5	102		766.5	18		1665	33
2187.5	67		21	6		3312.5	102		714	18		1091.5	33
1704	67		29441.5	746		2674	101		878.5	17		1406.5	31
2094	65		26780.5	556		3506	98		314.5	17		1950.5	30
2128	64		4739	305		3902.5	97		530.5	17		939.5	26
2071	63		19490.5	293		3884	97		722.5	17		1275.5	25
1923.5	61		10100.5	273		4286	96		946	17		1127.5	23
3224.5	60		13322	236		3926.5	95		392	16		619	22
1785	58		5892.5	205		5928	93		698.5	16		461	20
1818.5	56		6902.5	165		2415.5	91		499.5	15		758.5	18
1446	54		4648	143		2909.5	89		594.5	15		411.5	18
2232.5	53		10192.5	131		4033	86		375	14		300.5	17
1752.5	52		7935.5	130		2788.5	85		429	14		457	17
1529	50		9392	127		2001	84		645	13		526.5	16
2392.5	49		9890	119		1844	83		483	13		645	15
1472	48		7285.5	113		2081.5	81		336.5	13		421.5	15
1064	48		6594	104		2569.5	72		352	13		159	12
1595	48		4144.5	95		3571.5	70		398.5	12		259	11
1899	48		4200	90		2846	60		274	12		230.5	10
1250	48		3315	84		1471.5	57		245.5	12		112	9
1262	46		2852.5	77		2065	57		478	12		135.5	9
1620.5	46		5200	76		1773	56		541	12		221.5	9
1803	45		4809.5	75		1521	53		320.5	11		164	8
1309	45		2552.5	74		2031.5	52		182	11		87.5	8
1129	44		4079.5	69		1025	49		307	11		156.5	8
1309.5	43		4504	69		1859	48		262.5	11		168	7
1402	43		7678.5	68		1916.5	48		235	11		303	6
756.5	43		5092.5	65		1618	47		177.5	11		67.5	5
980	43		3800.5	64		1187	46		233.5	10		40565.5	615
1474	42		4003	62		1966.5	45		290.5	10		21996.5	556
1003	41		6055	62		1516.5	42		433	10		21241.5	551
1531.5	41		4724.5	56		1468	40		251	10		28916	476
1152	41		5061.5	53		1119	39		377.5	10		19695.5	392
1129	38		2711.5	53		1739	39		383.5	10		17507	340
1010	38		3409.5	53		1055	38		124.5	9		10454	171
1383	37		3655	52		1052.5	37		125	9		9990.5	170
1207.5	37		4015	50		1599.5	37		107	9		6364	151
1240.5	36		2922.5	50		1057.5	36		181	9		8625.5	147
1249.5	36		2823.5	47		1015.5	36		296	9		5716	123
1022	35		1831	45		1263.5	32		267.5	9		5102	94
756	32		1283	44		1064	32		262	9		3634	92
966	32		1636.5	35		987	31		414	9		3352.5	86
500	32		3804	34		1209.5	31		155.5	7		3976	85
1326	31		2766	33		1137	31		332	7		5006	84
1130	31		1415	29		1230	30		157	6		5478	82
1075	31		1116	27		707.5	29		86754	1138		2776.5	80
802	30		1282	25		1184	29		17183	241		2485	75
1302.5	30		758.5	22		620	27		12455.5	194		3490	72
506.5	30		1595.5	19		1006.5	26		12235	156		2985.5	71
753	30		977.5	18		1003.5	23		6677	131		5538.5	66
1174.5	29		830.5	18		715	23		6552	115		2412	66
520.5	28		1223.5	17		1137.5	22		5838.5	110		2791.5	61
737	28		763	15		1159	22		4756	103		1968	58
896.5	27		743.5	15		901.5	21		5189.5	103		2449	50
730.5	27		978	15		698.5	21		6471	99		2007.5	46
541	26		875.5	14		515.5	20		2872.5	94		1477.5	40
1000.5	25		333.5	13		382.5	19		5899.5	90		1131.5	38
621	25		731	12		433.5	18		2872	87		1264.5	38
1121	24		300.5	12		567	17		4821	84		1288.5	37
629.5	23		873	11		399.5	16		2488.5	83		1316	29
639.5	23		341	11		269	15		7894	80		1793.5	29
592.5	22		319	9		379	15		3075.5	80		1888.5	28
633	22		356	9		332	14		3660.5	78		2285.5	28
822.5	22		491.5	9		318	10		4696	73		1320	26
388	21		317	8		15956.5	445		4420.5	73		1285	26
705	21		67	7		22443	425		1801	73		774	22
596	21		168374	2248		12947.5	330		2872.5	70		1077.5	22
499.5	20		103902	1572		13672	326		4964.5	69		1106.5	19
781	20		62170.5	1125		12136	276		5360	68		1525	19
552	20		40397.5	867		5594	242		2645.5	68		979.5	18
450.5	19		14681.5	441		8740.5	238		3173.5	66		702.5	13
411.5	19		16530.5	360		13655.5	231		3962	66		318.5	13
591.5	19		12294	269		4308	230		1803	61		302.5	13
860	18		14572.5	248		7815	225		2270	60		383.5	12
421	18		6714	244		8746.5	223		2464	60		143.5	9
689.5	18		9990	233		8682	193		2388.5	59		296	8
515	17		13069.5	225		3538.5	189		1395	59		100	6
345.5	17		9324.5	225		7283.5	184		2328	54		26932.5	692
401.5	17		9402	190		8553.5	180		2884	54		28529.5	570
676	17		10299	162		5301	176		3234	54		23197.5	505
388	16		8944	156		6310	171		3843	53		18299	504
525	16		4511	137		6019	164		1821	53		9956	363
183	16		9251.5	115		3345.5	147		1849.5	51		12252.5	345
359	16		3309	110		6105.5	145		4152	51		11567	336
682	16		5207.5	108		9556	138		2360	50		17733.5	292
229.5	15		5128	107		4240.5	126		1930	48		10251	233
360.5	15		4228	101		2899	124		1778.5	48		7159.5	165
333	14		4823.5	93		3796	123		1467.5	48		5470	127
428	14		4139	83		4265.5	116		2230.5	47		3777	90
463	14		5679	80		3421.5	112		2315	47		2871.5	86
409	13		3193	79		6226	108		1833.5	46		3352.5	86
297	13		1762	74		3509.5	102		1681.5	43		2292	84
354.5	13		2107	74		3073.5	93		1454.5	42		3554.5	76
285.5	13		2874.5	72		2929	91		1544	39		3425	74
336	12		1792.5	53		3079.5	78		1409.5	39		4451	72
238.5	11		1837.5	52		2338.5	77		2425	38		4043	69
337.5	10		2211.5	50		2924.5	76		1722	37		2412	66
120.5	10		1735.5	47		2507	76		1004.5	37		3793.5	60
233	10		1369	47		3035.5	76		857.5	37		2680	57
213	9		2155.5	46		2790	76		1430.5	37		1477.5	40
227	8		2214.5	43		3927.5	76		1795.5	36		1942	38
63.5	8		2195	43		2685.5	69		1282	33		1190	35
97186	2420		2125.5	42		2574	69		1869	33		2253.5	32
9279.5	909		1681	41		3261	67		1926.5	32		986	32
23682.5	830		1296.5	36		3593.5	64		2345	31		1630	29
21173	761		1188.5	35		2461.5	60		1518.5	31		1281.5	27
12126.5	539		1703	34		3106	59		1094.5	30		1152	26
10609	431		1526	33		1592.5	59		1565	30		840	20
17060	400		996	31		2557.5	57		1846.5	30		565.5	19
12537.5	394		1196.5	31		1975.5	55		2110	30		731.5	18
11907.5	358		887	28		2085	53		1708	30		543.5	17
6696.5	336		1145.5	28		1508	52		1549.5	30		624.5	17
4576.5	320		1456.5	28		2098	50		1632.5	29		454.5	16
7237.5	308		874	27		2010.5	49		1862	28		560	16
4402.5	299		801	21		1422.5	49		934.5	28		559	14
5837	289		736	19		1416	45		1345.5	28		454	12
9000.5	259		505.5	19		1856	42		1412.5	28		118.5	11
3522	250		975.5	17		2155.5	39		1063	27		333.5	9
5601.5	249		439.5	17		2055.5	37		642	26		208.5	7
4785	239		610	17		2017	36		1210.5	26		174	7
2868.5	232		484.5	16		2233	36		1863.5	25		24834	476
5568	209		614.5	16		1391	36		921.5	24		21411.5	370
2367	206		233.5	14		1627.5	35		836	24		14806.5	337
3846	203		412.5	13		1777.5	35		1088.5	24		8281	279
2892	194		462.5	13		1739.5	34		1239	23		16663.5	255
7248.5	190		468	13		1102.5	32		759	23		18561	253
6143	181		522.5	12		1915.5	32		702	23		6053	161
2835	174		273.5	11		1270	31		612.5	23		8805	129
4116	174		336.5	11		2090.5	30		1035.5	22		4702	127
5259	172		313.5	11		1272.5	29		1248.5	21		4867.5	122
8190	167		9882	257		1155.5	26		838.5	20		3861	110
3482.5	167		14304	210		989.5	25		986	20		4348.5	103
4204.5	164		10291	210		1002	24		1216	20		3896	93
2704.5	162		9924.5	210		1239	23		635	19		4449	82
6417.5	157		8348.5	181		674	22		1040	19		1612	76
5392.5	156		8443.5	171		983.5	22		355.5	18		3781	70
4893.5	153		10834.5	142		1039.5	21		690.5	17		4894.5	68
3413.5	150		5519	129		799.5	20		620	17		2633.5	65
3988	150		5396	127		758	19		452	16		2647	59
4173	147		7204.5	127		444.5	19		377.5	16		2598.5	53
4063.5	145		4552	121		764.5	19		606	15		1705.5	47
3163.5	142		4419.5	120		849	18		499	15		2458	46
3968	141		8823.5	119		1037.5	18		527	15		2175	45
2587	139		5793	115		434	18		444.5	14		2353.5	44
2820	135		2293.5	109		681	17		355.5	14		3478.5	43
3910.5	134		3552	107		721.5	16		472.5	14		2559	41
3033	131		4791.5	105		492	13		515	14		1446.5	34
4689.5	131		8001	105		292	11		416.5	13		2888	31
2702.5	127		7824.5	103		633	11		367.5	13		1213	26
3253	127		6504	102		450.5	10		382	13		1300.5	25
1535	127		3879	95		530	10		541.5	13		1680	24
3681	125		5107.5	93		194.5	8		514	13		827.5	23
3979.5	120		3207	89		150.5	6		482	12		1526	22
2596.5	117		4874	82		226748	5684		277	11		1430	22
2950	114		8544.5	81		73880	1593		179	11		832.5	20
2960.5	112		3944.5	76		29824.5	878		220	11		949.5	19
3942.5	106		2295	74		21604.5	796		348	11		643	19
1937.5	105		4629	72		17706	475		146.5	10		740.5	19
2117.5	104		2305.5	72		9143.5	424		168	10		1087	17
2645	100		2942	71		8393	326		297.5	10		282	17
2068	97		2462	71		10591	311		264.5	10		623	17
2260.5	97		2677	69		10172	285		239	10		1036.5	17
2655	94		2735	65		15266.5	285		136	9		743	16
2207	94		2275	65		15741	280		195.5	9		671.5	13
2819.5	90		1392.5	64		5447	235		248.5	9		397.5	11
2744	89		3137.5	63		7187.5	230		109	8		549	10
2327	89		3322	61		6633	199		230.5	8		425	10
3117	89		3589.5	60		3658	175		96	7		237	9
2172	88		4183.5	60		2983.5	147		191.5	7		337	8
1864	88		3791	57		3678	122		225	7		34279.5	851
2071.5	85		3525.5	55		3325	108		272.5	7		12921.5	312
2321	85		2354	51		2086	98		105	6		13394	255
1489.5	85		3462	51		2381.5	97		38948	414		11651	234
1506	83		2084	50		3010	94		26473	349		11723	233
2703	83		2455	49		2555.5	91		33028	298		9223	167
1810	82		2767.5	48		2648.5	89		14567.5	246		6467.5	161
2114.5	81		3622.5	45		2491	76		13365.5	200		5787	161
2250	81		1538.5	43		2454.5	75		14610	191		8661.5	158
1832	79		1869.5	43		2329	75		13886.5	154		8339.5	155
2127	78		1277.5	42		1995.5	73		5528.5	136		6430	152
2203	78		1824	42		1805	73		6912	136		3125	136
1947	77		2258	42		2116	70		12715	129		4799.5	134
2690.5	76		4176	41		2007	66		1331	121		3147	112
1539	76		799	33		2645	66		3409	118		3921.5	104
2442	75		1296.5	33		2389.5	62		6817.5	114		5318	97
1550.5	74		1279	30		2447	60		6784	106		5171.5	82
2543	73		1068	29		1140	59		6019.5	99		3155	81
2933	73		1171	29		2248.5	55		3798	98		5465	75
1965.5	70		1281.5	29		2157.5	52		4247	95		2751	73
2518.5	70		1443.5	27		1525.5	51		9010	89		3717	69
1386	68		1823.5	27		1843	49		8865.5	88		3279	56
1148	68		1199	26		1819.5	49		6407.5	87		1998.5	55
2293	67		847	24		1467	48		5851.5	82		1585	52
2111	66		1413.5	22		1001.5	43		5674	81		2581	52
1669.5	62		1114	19		1071.5	40		1932.5	79		2620.5	50
2454	60		833.5	17		1312.5	40		5477.5	78		1669	49
1707.5	60		730	16		1720.5	39		5200	75		817.5	49
1256.5	59		757	16		1075	38		4949	74		1255	42
1584	59		810.5	16		877.5	34		4371.5	67		2315.5	41
1723.5	59		733.5	15		989	33		4845	63		1978	41
2120	59		559.5	15		871.5	31		3795	62		2121	41
1510	58		690	14		839	27		4165.5	62		2305.5	39
1378.5	58		874	13		828.5	25		2373.5	59		742	36
1846	58		640	11		460	24		3167	59		2345	29
1926	57		205	11		853.5	21		2586.5	58		1376	27
1557	56		438	10		562.5	20		2963.5	56		1239	24
1897	56		267.5	8		750	20		3007.5	56		660.5	23
1604	56		163.5	7		332	19		4174.5	56		1068.5	19
1003	52		63	6		469.5	19		3048.5	54		843.5	17
1917.5	52		16842.5	359		454	18		3400	54		218.5	16
1117	51		12419	301		215	17		3219.5	52		918	16
1988.5	50		15959.5	224		488.5	16		3507	51		607.5	16
1450.5	50		11748.5	217		265	15		1829.5	50		777	15
1374	49		6063	216		372.5	14		2678.5	48		998	14
1579	49		13951	201		563	13		2908.5	48		616	14
1756.5	49		12560.5	200		282	12		1855.5	46		1057.5	13
1239.5	48		11329	194		286	9		2621	46		481.5	12
1225.5	46		8440.5	166		187.5	9		2347.5	41		508.5	11
1515	46		6325	145		134.5	8		1955.5	41		285	10
1408	46		5462	137		259	8		1519	39		376	9
1851	46		3177	136		82496.5	2727		2415.5	39		441	9
1765	46		5658	135		49334	1084		2206.5	38		147	8
1437.5	44		5641	131		23825.5	721		1041.5	37		301	8
1435.5	44		4752.5	126		8420.5	474		1979	35		122.5	6
1023.5	43		6032	116		12395	386		2302.5	33		329.5	5
1207.5	43		7211.5	115		12594	365		1253.5	33		24043	715
1312.5	43		8433.5	113		7440	302		1392	33		23245.5	555
960	42		5584.5	112		7771	300		1741	31		11965	312
1005	42		3315.5	108		10657.5	299		987.5	31		8479	283
774.5	40		4521	102		7276	276		1486	30		8923.5	236
1150.5	40		5998.5	94		8550	273		947.5	30		10506.5	188
1048.5	40		1565.5	86		8317.5	262		2388	29		7234.5	175
987.5	37		2680	85		7276.5	254		1254.5	28		8759.5	161
1254	37		2428.5	77		5872.5	252		945	28		7913	139
1095	37		3084	73		9068	247		1142.5	28		5940	137
866.5	37		3966.5	72		3880.5	208		1475	27		5196	122
651	36		4328.5	72		6084	203		1366	26		6684	120
1066	35		4285	71		8512.5	199		1017	25		4969.5	105
783.5	34		3538	69		8621.5	193		797.5	25		3734	102
972	33		4415	69		5541	191		1080	24		6245.5	99
784	33		2572.5	67		4418.5	169		668	23		4700.5	94
1108.5	32		2977	67		4802	169		1015.5	23		3881	76
841.5	32		2868.5	64		5629	158		713.5	22		5131.5	76
666.5	31		4778.5	64		5879	151		723	22		2284	76
956	30		3052.5	63		3447.5	151		663	22		3324	57
577	30		5540.5	63		3746.5	138		665	21		1737	55
918	30		3473.5	62		3662.5	134		633	20		2577.5	55
983.5	29		2457.5	62		5389.5	131		706	20		2465	52
1120.5	29		1781.5	61		3232	124		560.5	19		1882	50
688	27		3461	58		5058	121		1088	19		1857.5	46
522.5	26		3019.5	55		4559	119		952.5	18		1147.5	36
682.5	25		1535	54		4474.5	117		1080.5	18		1262	32
644.5	24		2422.5	54		3499	116		389.5	18		1031.5	26
916.5	24		2243.5	54		3060	107		484	18		1442.5	25
629	24		1422.5	52		4530	103		477.5	18		868	25
685.5	24		1881	50		3462.5	97		531	18		1152.5	24
632.5	23		1325	47		2253.5	90		696	16		1999.5	24
556	23		1478.5	46		3108	89		438	14		1546.5	23
524	23		1361	44		2810.5	85		583.5	14		560	23
231.5	22		1541.5	41		2565	83		842.5	14		934	23
461.5	21		1999	40		2076.5	76		693	14		706	22
510	21		2132.5	39		2458.5	74		652	14		1428	22
472.5	21		1912.5	38		1686.5	74		730	12		1418	21
522	20		1819.5	37		3038.5	73		259	11		954.5	21
382.5	20		1509.5	37		2583	73		333	11		2093	20
558	20		2034.5	36		2099	65		388	10		1320.5	19
536	19		1478.5	33		1859	63		309.5	10		575	19
430	19		1525	30		2521	63		322.5	9		852	17
543	18		2545	30		2000	62		289.5	9		962.5	17
289	18		1412.5	28		1844.5	61		263	9		286	10
456	18		1436	28		1470	61		199	9		294.5	9
258	17		1563	28		1534.5	60		331	8		85	5
372.5	16		1261.5	26		1940.5	59		340	8		18640	329
347.5	16		670.5	25		2046	56		326	8		13957.5	289
353.5	16		1058.5	25		2021.5	53		374.5	8		8673	199
208.5	14		1646	25		2355.5	52		431.5	8		11503.5	195
257	14		1443	23		1784.5	52		20909	373		10810.5	132
263	13		865.5	23		1459	50		19979	261		8920	114
291.5	13		1841.5	22		2095.5	48		15224	222		5943	110
98.5	12		895	22		946.5	48		11263	157		7412	106
189	12		771.5	22		1137.5	45		7597	150		8865	99
250.5	12		926.5	22		1879	44		7012	140		5346.5	92
246	12		1319	21		1909.5	44		5371	140		5209.5	91
287	12		1266.5	19		977.5	42		6944.5	131		5818.5	88
179.5	11		853	19		1311.5	42		4035.5	131		6406.5	85
246	11		1042	19		1393	42		4310.5	116		4400	83
368.5	11		976	17		1428	39		4604.5	115		5586	80
183	10		601	17		1285	39		5109	96		3751.5	75
71.5	9		868.5	17		1547	34		2744.5	90		4221	62
148.5	9		863	16		1435	33		6268.5	88		5076.5	60
216	9		435	16		883	31		4523	87		3812	54
81	7		679	15		754	30		5122.5	86		2986	53
100	7		706	15		916	30		3640	84		3746.5	47
103.5	7		528	14		669.5	30		4743	76		1193.5	42
13677	574		428.5	13		781.5	29		5007	75		2110.5	39
7165.5	451		360	11		999.5	29		3639	74		1658	37
12908	429		286.5	11		570	27		5468	73		2932	34
8590	359		588	10		760	25		1601	72		1532	32
12065.5	339		505	10		607	24		3181	70		1940	25
10162	290		317	10		553.5	24		2812.5	67		2764	24
9061	286		346	9		640	23		2156	63		837.5	21
10747	282		192.5	7		377.5	22		2908	62		1187.5	21
9424	278		70076.5	693		479.5	21		2932.5	62		1168.5	20
6833	262		34913	285		661.5	21		2831	60		1188.5	19
6900.5	260		23677.5	248		470	19		2640.5	59		1985.5	18
5019	249		19440.5	244		329.5	19		1945.5	58		943	18
10254	239		13592.5	205		371	18		2356.5	57		1156.5	16
8028.5	238		9154.5	167		548	17		1016.5	56		504	16
10577.5	237		11086.5	139		493	17		3097	55		619	15
5189.5	227		5645.5	120		520.5	17		1969	55		1163	15
6391.5	222		4963.5	120		327.5	16		1632.5	54		738.5	10
4323.5	215		10679	109		399.5	15		2543	52		238	9
8651	211		4588	105		414.5	14		2107.5	52		208.5	9
6876.5	204		13400.5	102		350.5	13		3334.5	50		558.5	9
6176	197		5161.5	98		152.5	13		2443	49		291.5	8
7310	179		6966	88		380	13		2234	49		132	7
3046	172		5294.5	78		299.5	12		1981.5	49		135	5
7857.5	169		7596.5	77		283	12		2699.5	49		26325	273
3909	168		4014.5	75		169.5	12		2134	49		10383.5	210
5756.5	165		6777	66		216.5	12		3874.5	48		20836	208
5110.5	159		5504	61		170	9		2144	45		13098	188
2682.5	157		2484.5	59		212	8		2943.5	45		10601	184
4113.5	152		3844	58		27147	546		3538	44		6899.5	141
4792.5	150		4971	54		19266.5	459		2936.5	44		7166	124
5034	149		4401	53		21997.5	435		1525.5	43		8920	114
5981.5	147		1594	50		17848	312		2004	42		4381.5	101
2625.5	143		4194	46		17425.5	282		2081	42		7743.5	93
3915	143		1671.5	43		11027.5	276		2525	40		11213.5	93
5836	139		1859.5	43		8554	242		3562	39		3230	80
3678.5	136		1446.5	39		10755	182		1485.5	34		4746	77
4271.5	132		3370.5	36		10105.5	155		1477.5	34		5546	67
4002	124		1301.5	36		6838.5	155		2023	33		4272	57
4211.5	124		2688	35		10986	148		1648	32		3162	54
6236.5	120		3390.5	32		6228.5	146		2069.5	31		3111	52
3139	117		2448.5	32		8346.5	144		413	31		3780	49
5944.5	115		1735	31		3803.5	142		1038	30		2191	47
2685	114		2629	30		8341.5	137		1386	30		1915	38
4310.5	110		1214	30		7326	129		1001	29		2896.5	38
3311	109		2198.5	29		10931	113		1294	28		4425.5	36
3438	108		1131	29		3995.5	102		1051.5	28		2500	34
3171.5	101		2864.5	27		4236	96		1437.5	26		1913	29
4739.5	101		2414.5	27		4965	94		398	26		2530	26
2899	99		1007.5	23		4510	93		1054.5	26		1956.5	22
3813	98		1354.5	22		6842	93		1005.5	25		910	16
2115.5	94		1105.5	18		4225.5	90		672	25		674	16
2466	94		1362	17		8338.5	76		1429.5	24		717	15
2677.5	92		725	17		3880.5	74		1286.5	24		516	13
3053.5	91		556.5	16		4244	68		1205	24		303.5	11
2593	88		888	16		2899.5	65		1257.5	24		314.5	10
1740	85		848	15		4524	64		629.5	24		499	10
4604.5	85		669.5	14		3023.5	63		832.5	24		558.5	10
3189	84		880.5	13		1664.5	59		771.5	24		606	9
2632.5	80		607.5	11		2291.5	58		1086	23		465.5	8
2540	77		137.5	8		2976	57		755.5	23		496.5	8
1953	76		337	7		3094	55		1236	23		99	6
3554	75		62244	564		3036	55		1448	23		15598	158
2731.5	74		21679.5	249		3749.5	54		1056.5	22		12232.5	141
2433.5	72		15552	226		3154.5	49		922	22		7716	131
2683	72		13042.5	225		1766	46		982.5	22		7568	124
1947.5	68		17812.5	220		1903	43		1123	21		7354	116
2297	68		19240	215		3411	43		829	21		11806.5	113
2269	67		15231	199		1204	42		696	20		10677.5	94
3599.5	67		16230	139		2185.5	36		1499.5	20		8885.5	93
2419	63		16873	136		1664	35		906.5	20		8653.5	80
2795.5	58		6574.5	132		955	33		1168.5	20		8400	77
1769.5	58		11359.5	115		1134	32		650	19		9350	74
3148.5	57		6562.5	101		2258.5	31		826.5	19		6831.5	71
2833	57		7863.5	101		1617	28		669	19		8556.5	71
1652	56		6120.5	99		1355	26		800.5	18		4195	65
2031	55		10409.5	96		1219.5	26		1193.5	17		7341.5	59
1582.5	54		7816.5	92		1130	25		350.5	17		2089.5	59
1978.5	54		4930	92		902	25		419.5	17		2625.5	57
2497.5	54		7159.5	87		508.5	22		530	17		2841	57
1714	53		8360	87		1182.5	21		890.5	17		7571	56
1750	52		5904	66		707	20		431	16		3581	52
2395.5	51		3331	62		415	19		526	16		3983.5	47
2548	51		3481.5	61		701	18		484.5	16		3099.5	47
2297	50		3902	58		645	18		429.5	15		4899	47
1220	50		2980	48		737	17		641.5	15		1191.5	37
1336.5	50		2911	48		504.5	17		545	14		2705.5	34
1789.5	49		3671	47		782.5	15		618.5	14		1641	32
1543.5	48		2561	43		861	14		719	14		2382.5	30
2642.5	47		3052	42		339	14		263.5	13		2582	29
2181.5	46		2006	39		309.5	13		311.5	12		1799.5	28
3103.5	45		3662.5	36		748	12		425.5	11		2912.5	27
990	44		937.5	36		397.5	11		295.5	10		1643.5	27
2336.5	44		2786	35		148.5	8		381	10		3207	26
1609.5	44		1933.5	32		100	7		141.5	9		1165.5	26
1669	43		3380.5	30		74626.5	1701		227	9		1541	26
2184	42		590	27		47015	1628		282.5	9		1824.5	23
1425.5	41		1317.5	24		41549.5	957		106.5	8		657.5	23
2286.5	40		1680.5	23		12831.5	512		245.5	8		928.5	21
1606.5	37		2103.5	22		13675	439		212.5	8		1349	21
1457.5	37		1244	21		18113.5	344		66.5	7		2064	17
1579	37		1169.5	21		10198.5	335		78	7		447.5	16
1085.5	36		2168	18		10634.5	319		113	7		1111	16
1091.5	36		1082	18		12443	317		409.5	7		1535	14
1689	33		972	18		12013.5	308		378	7		1244.5	13
1197	30		750	18		9001.5	280		25279	356		833	12
1927.5	30		803.5	18		14161	278		12135	310		510.5	11
699.5	30		1157	17		11106.5	270		15706.5	246		396.5	10
888.5	30		722	16		9362.5	249		8048	218		714	10
1022	29		956.5	16		8722.5	228		13593	210		229	8
864	29		632	15		8626.5	205		8822	208		204.5	8
774	29		572	14		4564	178		8993	199		473.5	7
1076	29		549	14		3169.5	176		7322	153		32355.5	455
801	28		952	13		6179	157		7223	150		19140.5	455
808.5	27		806	12		6852	157		5378.5	127		16455	317
1346.5	26		317.5	10		6052	155		3978.5	126		7061	283
581	25		832.5	9		5774	155		3569	125		13614	186
1127	25		341	9		6202.5	152		8946.5	121		6178	157
1037.5	24		195	8		3900.5	151		7052.5	111		8290.5	146
663	24		113	7		2933.5	142		3517.5	111		5433	126
798	23		206	7		5309.5	134		2378.5	103		8302	125
821	22		109.5	6		4131.5	129		2774.5	100		6796.5	106
708.5	22		179964	2574		4611.5	119		3478	97		7462	106
867	20		25647.5	285		3303	111		2454.5	97		6195	98
756.5	19		22053.5	255		3356.5	108		3859.5	88		6838	96
684	18		28661	247		4028.5	107		4280	84		2819	96
717.5	18		10970.5	129		3731	100		5525.5	83		2577.5	89
553	17		7921.5	121		2924.5	93		4139	81		5421	88
387.5	16		5924.5	97		3627	91		4702.5	80		4091.5	79
484	16		6515	94		3925	88		4084.5	73		2362	76
606.5	14		4645	83		4042	83		2812.5	64		6342.5	75
437.5	13		6663.5	76		2359	77		3431.5	64		5579	70
416	13		3278	68		2905.5	74		2429.5	62		2698	67
488.5	13		3757	66		2510	73		2596.5	58		3173.5	64
317.5	13		2193	57		3000.5	66		3150.5	58		2990.5	58
106.5	12		1791	55		3005.5	59		1663	57		2135.5	57
331.5	11		2870	52		886.5	58		2511	56		2671.5	55
357.5	11		1594	50		1638.5	54		2359.5	56		2265	55
122	9		2290	47		2296	51		1667.5	53		2506.5	52
277.5	9		2268.5	46		472.5	50		2249.5	52		3310.5	52
125.5	8		3809	41		937	46		2170.5	50		2275	51
175.5	8		2279.5	35		1508	45		1714.5	47		2975.5	48
21117.5	906		1425.5	31		1374.5	43		1757.5	44		1890.5	48
18895.5	866		1900	27		1454.5	43		2726	42		2957.5	43
16120.5	731		3082	22		1253.5	37		1957.5	41		1414	43
16839.5	441		566.5	15		1636.5	36		1674.5	40		2070	42
14955	438		800.5	14		1162.5	35		1864	40		2334	42
13160	384		416	13		1448	35		1725.5	39		1671	40
10586.5	332		702.5	12		1237	35		1836.5	38		2173.5	40
7662	325		367	8		990.5	35		1045.5	37		2830	36
10190.5	317		59815.5	729		887	29		1516	34		3544.5	35
6756.5	298		37786.5	437		1279	26		1227	34		1615.5	34
8068.5	278		45462	414		634	22		1153	32		1170	31
8087.5	255		43786	336		855	21		904	32		1535.5	29
5216	249		11747.5	232		661	21		1369.5	30		1876	29
7010.5	241		6540	145		447	21		1281	30		1496	29
5910.5	240		12017	126		1035	19		838.5	29		2108.5	28
5446	239		6814.5	101		744	18		1311	29		841.5	26
4034.5	231		10623.5	99		491.5	18		1641.5	28		1934	25
4267.5	227		6671	98		445.5	17		1261	28		762	25
5562	221		11357.5	92		319.5	16		1455	28		1044	25
5088.5	215		4501.5	71		466.5	14		998	28		1007.5	23
5174.5	207		6230	61		388	13		1274	27		1050.5	23
4309.5	199		3973.5	60		363.5	13		799.5	26		716.5	22
6911	185		5186.5	58		331.5	12		1620	25		1007	21
3769.5	184		4573	55		358.5	11		1130	25		1006	21
7779	175		2020.5	53		264	10		1499.5	24		611	20
3602.5	174		3058	53		338	10		1187.5	24		366	20
3771.5	163		2550.5	48		328.5	9		484	24		1410.5	20
4566	161		4426	47		102.5	7		1237	24		611.5	19
2547.5	160		3646.5	43		43569.5	1137		1546	24		549.5	19
5405	153		2592.5	42		53665.5	1079		1203	23		470	18
4324.5	148		3134	40		29889	728		610	23		513	16
3582	144		2673.5	40		20066.5	596		948.5	23		93	15
5336	143		2150.5	40		25385	595		1473	22		623	15
2028	142		2727	39		25396	566		1193	22		682	15
3047	140		1904.5	37		20497	556		734	22		268.5	14
4361.5	126		2602.5	37		16763.5	384		988.5	21		402	14
3023	125		2487	35		11211	333		787.5	20		347	12
2954	122		2199	34		10245.5	291		747.5	20		198.5	11
2460	120		3468	33		8224.5	275		980	19		228.5	11
4324.5	120		2395	29		8777	269		364.5	19		360.5	11
3092	115		785	29		8569	254		882	19		362	10
1915.5	107		1777	28		11337.5	251		847	19		296.5	10
2597	107		1980	27		10198	234		924.5	19		449.5	9
3340	107		1766	25		8041.5	208		863	18		302	9
3715	106		1219.5	23		6870.5	186		634.5	17		562	9
3420.5	105		1524	21		6196.5	183		548	16		269.5	8
2696.5	104		1599.5	20		6851	179		816.5	16		73.5	7
4435.5	101		1278	20		10257.5	176		698	16		105	6
1653.5	101		1503	19		3449.5	164		296.5	15		70.5	5
2393.5	99		750.5	19		6944.5	160		652.5	15		3743	108
2614	98		387	19		6533	158		709	15		11678.5	98
4311.5	93		2230.5	19		6195	151		1316.5	15		5999	95
2886	92		904.5	16		6713.5	150		462.5	14		2541.5	90
1887	90		1007.5	16		5944.5	149		469.5	14		4873.5	69
2508.5	90		1541	15		6533	142		566.5	14		3020	66
2808.5	89		708.5	15		3054.5	133		537.5	14		5894	66
2934	89		572.5	14		5221	116		719.5	14		4058.5	62
2195.5	87		826	14		4551	115		263.5	13		4653	58
2339.5	87		478.5	13		3929	110		444.5	13		5343.5	58
2714.5	87		333.5	11		5866	109		316.5	12		3266	57
4697	86		402.5	9		3716	99		390	12		2583.5	56
2823	86		10910	141		4687	97		643.5	12		4783.5	56
2528.5	86		11066	126		3335	95		278	11		3021.5	49
3429.5	85		13256.5	121		3185.5	90		294	11		5956	47
1359	85		10542	119		3586	86		532	11		2342	39
2817	82		7823	115		1976	81		599	11		4910.5	36
2276	82		5735	102		2634	74		284.5	10		3397.5	34
1565	82		6886	100		2439	69		175.5	10		1953.5	33
2668.5	82		10106	98		2489	65		210	10		4356	33
1707.5	81		7807	86		2521	63		337.5	10		4221.5	27
3029.5	80		5326	80		1389.5	62		108	9		1147.5	26
1592	78		6192	76		1757	55		392	9		1495	24
2280.5	77		6201.5	73		1398	54		157	8		1883	24
1686	76		7279	71		2400	52		167.5	8		706.5	22
1717.5	75		9454.5	70		1812.5	50		355	8		2183.5	20
3127	75		2680.5	68		1505.5	49		143.5	6		1456.5	17
1719.5	73		3803.5	67		2022.5	48		144	5		933.5	14
2100	73		7964.5	65		1264.5	47		22847.5	314		725.5	13
1424.5	72		3084.5	60		1868	45		9846.5	203		713.5	13
1655.5	72		3435.5	60		1653.5	44		7411.5	185		535.5	13
1774.5	69		3391	59		2008	42		8542.5	165		496	12
1975.5	68		2717	58		1185.5	42		10854.5	159		458	11
1479.5	67		5488	57		1235	39		8332	154		349.5	11
2173	67		2484.5	56		1536.5	32		5406.5	126		1195.5	11
1073	67		3436.5	53		1370	31		9526	126		758	10
1945	66		3643	50		1050.5	30		6597	102		927	9
2291.5	65		3268.5	50		1287.5	30		5862.5	91		275.5	8
1067.5	64		2647	49		1547.5	30		6190	85		6968	101
1237.5	63		2352	49		450.5	29		5183	85		8573.5	95
1441	61		4606.5	46		989	28		8385	84		7352.5	87
2325.5	59		3255	46		956.5	27		5342.5	82		8417	80
1323.5	58		2410.5	43		939	27		4935	75		9043	77
2112	58		4348.5	42		782	27		3656.5	73		3521.5	74
2282	58		3318.5	30		940.5	24		3439.5	69		6012	65
2057.5	57		2472.5	30		1032	24		3719.5	64		7343.5	63
1841.5	57		1107.5	28		756	24		2341.5	63		4554.5	60
2365.5	57		1884	27		842	24		2859	55		6896	59
1440.5	55		1929.5	26		691.5	22		3856	55		2317.5	57
1833	54		2047.5	26		653.5	22		3051.5	54		1843.5	54
1451.5	54		1560.5	25		616	20		3316.5	54		6212.5	48
1680.5	53		1910.5	25		729.5	19		2751.5	54		3683	45
1909.5	52		2299	24		557	19		3283.5	52		4178	43
1155.5	52		1421.5	22		380	18		2431.5	50		1598.5	42
1709.5	50		1347.5	22		622	16		2158	49		3343.5	41
1508.5	48		953.5	22		524.5	14		1674	48		1560	35
1918.5	48		1512	22		307	12		2970	47		2076	31
1556	47		1153.5	21		317	11		4010	44		5212	31
1381	45		1161	21		156.5	11		2926.5	43		1752	30
1147.5	44		1206.5	20		227	9		3479.5	42		2774.5	27
1598.5	44		1211	20		17	5		921	40		1120.5	27
1668.5	44		1227.5	19		67840.5	2221		3333	39		2763.5	24
1189	44		1626	19		78587.5	1786		2662	39		1325.5	24
1323	43		495	17		29256	761		1908.5	39		1196.5	22
1055	42		727.5	16		20563	577		1950.5	38		558.5	21
1171.5	42		1258	14		13106.5	408		2425	38		763.5	19
1423	42		679.5	13		13506.5	340		1889.5	38		974	18
1431	41		782	13		4849.5	311		1450	36		1635	17
1797	40		963.5	12		9712.5	303		1753	36		401	17
2078.5	37		386.5	12		5602	257		1375.5	36		1339	17
803.5	36		696.5	12		8214.5	238		1192	35		1891.5	14
1361.5	36		739	11		6840.5	235		2240	34		747	12
1414.5	36		805	11		8374.5	229		1826	34		435.5	11
1014	34		597.5	9		8217	224		1776.5	30		368	10
945.5	32		371.5	9		8051	199		2078.5	30		530.5	10
714	31		588	9		9441.5	178		1221	30		500	9
970	30		131	6		7831.5	169		1352	29		854	9
790.5	30		48.5	5		10304	167		1361	28		434.5	8
520.5	30		219	5		6014.5	166		683.5	28		555.5	8
945	30		240.5	5		4440	162		1134.5	28		1039.5	8
827.5	30		19839.5	208		6179	157		1048	28		390	7
669.5	30		13777	175		5235	153		1410	27		79.5	7
1316.5	28		9313	148		4516.5	152		1122.5	26		320	6
1651	28		3616	136		5985	151		1168	25		273.5	5
671	27		20295	129		4528	148		1082.5	23		12709	260
903	27		9288	125		5450.5	134		1759.5	22		13169.5	122
933.5	26		12320	100		5617.5	129		1423.5	21		4514	82
816	25		5290	100		3518.5	117		904.5	20		1856.5	79
876	25		6415	93		4690	110		1645.5	20		3376	71
978.5	25		4585.5	81		2918	109		1102	20		3990.5	66
654	25		5366	80		4183	108		800	19		2984	61
981.5	25		4166	77		3937.5	107		1057	19		2525	39
655.5	24		5049	71		3641	100		245.5	18		2474	37
540.5	23		3284.5	67		4336	97		956	18		4588	32
588.5	21		5788.5	61		1444	97		971	18		2724.5	29
645	21		3360	60		4567	95		1524	16		3001	28
452.5	20		5817	58		3995.5	92		520.5	16		5182.5	28
618.5	20		5899	53		1353.5	86		653	16		3172.5	27
393	19		2650	50		2694	80		668	16		1472.5	14
516	19		2526.5	50		3209.5	77		864.5	16		842.5	10
558	19		3186	49		1593.5	72		1193	16		938.5	10
548.5	18		7027	46		2127	69		678	15		32664	130
379.5	17		2957	41		2965.5	66		756	15		18421.5	92
367.5	17		3418	41		1511	65		572.5	15		1864.5	41
674.5	16		2153	40		2933	64		776	15		7761	41
407.5	16		3276.5	40		2378	63		382.5	14		2026.5	39
331	15		2154.5	38		2202	58		448.5	14		5397.5	37
307	15		2400.5	38		2165	53		962	14		2183	31
423	15		1931	38		1762.5	51		397.5	13		4925.5	31
538.5	15		1983.5	37		1464	50		344	13		1356.5	28
378	15		1720.5	35		1151	46		853	13		3208.5	25
451	14		2704	34		1753.5	46		172	12		2437	24
274.5	14		2864.5	32		1513.5	44		357	12		825.5	16
178.5	14		4349	32		1132.5	44		499	12		278	10
282.5	13		2243	32		1515.5	39		286.5	11		1084	10
327.5	13		2412.5	32		1104.5	35		667.5	11		451	9
249.5	13		1261	31		1549.5	35		573.5	11		810.5	9
292.5	13		1678	29		1377	34		588	11		15707	139
265	12		2125	28		1039	33		290	10		12057	102
201	12		2892.5	28		803.5	32		396.5	8		5195	81
227	12		1934	28		1402.5	31		518	8		5537.5	73
165.5	10		3374.5	27		1170	30		383	7		7226	73
265.5	9		1514	27		924.5	28		68	7		6192.5	68
76.5	9		2477.5	24		798	27		26572	333		4156	65
178.5	9		2706	23		1018.5	27		21934.5	315		3911.5	56
125	8		1485	23		597.5	26		14427	244		7026	50
239.5	8		1814.5	23		954	25		17245	241		1597	35
156	6		1336	22		968	24		11017.5	188		1626	33
60174.5	1480		1791.5	21		644	23		6876	174		1974.5	33
12698.5	452		2356.5	21		473	23		9067	167		1361.5	32
10548	340		1064	21		740.5	23		5648	160		1273.5	27
8228	294		1460.5	21		691.5	22		9828	150		4189	25
9403.5	290		1380	19		620.5	22		6576.5	144		899	20
4740	285		1429	19		437.5	20		6352.5	113		1272	20
8651.5	269		1520	19		736.5	19		5356	92		511	19
6322	267		1482.5	18		650	15		6771.5	89		1704.5	19
3323	262		920.5	18		262.5	14		5095	89		934.5	18
5216	249		1216	18		425.5	14		4191	84		1069.5	16
3701.5	233		1914.5	17		216.5	11		4501	79		2481.5	16
3573	223		1408.5	17		224	10		4368.5	79		1093.5	14
6048	214		1321.5	16		147782	2896		4200	75		712.5	14
7388.5	213		679.5	16		39129.5	938		4247.5	69		1433	13
7717.5	213		738.5	16		22210.5	427		2436	65		975.5	13
4561.5	208		564	15		11886.5	399		4084	62		267	12
6211	201		540.5	15		13052	374		3125.5	59		267	10
5058.5	182		555	14		11946	334		1790.5	59		843	9
6221.5	176		668.5	13		9323	314		2911.5	56		332.5	8
3329	172		818.5	13		5247	308		872	55		530	8
3593.5	163		512	12		11096	298		4305	54		656	8
5125.5	160		605.5	11		8513.5	266		3065	49		493	7
2547.5	160		780.5	11		8795.5	244		2439	47		401	6
3148	160		1011	11		10229.5	221		2522.5	47		58	5
3895.5	155		473.5	10		3654	220		2528	46		8349	125
4775.5	150		540.5	10		6125	170		1706	45		4768.5	83
3467.5	148		649	10		8808	164		2173	45		6172.5	72
3404	146		475.5	9		5217	162		3359.5	45		4457	66
3596.5	144		651.5	9		7250	157		3287	44		3826.5	59
4118	143		360.5	7		6362	156		1948	44		5686	57
4335.5	139		22277.5	238		5210.5	142		1715.5	43		2154	55
5836.5	136		11442	172		6325.5	141		2889.5	43		4957.5	51
4063.5	136		10768	171		5353	139		1552.5	43		3436	38
2659.5	131		14038.5	171		3275.5	139		2832	42		1865	35
2473	129		13662	159		7071.5	135		1850.5	41		3427.5	28
4256.5	127		9904.5	156		7057.5	133		2595.5	41		1049	27
3841	124		14885	151		5511	129		1600	39		4025.5	24
3705	123		8491.5	129		5768	126		1672.5	38		1325	24
3875	120		9407	123		3814	125		3118.5	38		4879	23
2806	117		9935	120		3201.5	99		1386.5	37		3852.5	22
5165.5	115		5716	115		3443	95		2204.5	37		2926	21
2944.5	115		8092.5	110		3554.5	94		2112	36		1114	20
3761.5	111		6010.5	107		2780	91		1714.5	33		1716.5	20
3222.5	106		7343.5	85		2121.5	85		1382.5	32		1779.5	19
5493.5	104		4810	76		1735	82		1863	31		2037.5	17
2221.5	104		7330	75		2689.5	79		1546.5	31		1439.5	16
3069.5	103		3987.5	72		2216.5	77		1310	31		583	12
2581	102		3951	72		4893	75		1322	28		474.5	11
3588	102		4637.5	70		4274.5	74		1395.5	28		603	11
2251	101		3460.5	66		4032	69		1949	28		617.5	11
3680	99		6230	65		1968.5	57		991	27		539	11
2891.5	98		4001	63		1403	47		1473.5	26		1406	11
3771	97		2542	47		1611.5	44		1608	26		1523	11
3779.5	95		3207.5	47		1797	43		2145.5	26		423	10
3170.5	93		3988	47		1864.5	43		836	26		170.5	10
3237.5	92		4923.5	47		1398	43		1080.5	26		358	10
2143.5	91		2218	45		1055	40		1355	24		428	10
2920.5	90		3364.5	44		1921	37		1566.5	24		621	10
2372.5	87		2486	41		1170.5	35		645	23		541.5	10
1810.5	87		3886.5	40		754.5	35		317	22		270	8
2454.5	86		2252	40		989	33		1145	21		760	7
3558	84		2457.5	40		1493.5	31		688.5	21		216	7
2893	83		3347.5	39		1662.5	31		1567	20		327	7
1734.5	80		1588.5	38		1123.5	26		632.5	20		184	7
2837	77		3839	38		631	24		777.5	19		357	6
2845	76		2360.5	38		627.5	23		703	18		686.5	6
3506	76		1577	35		823.5	21		555.5	18		131	5
3387	75		1960.5	33		481	15		836.5	18		9436	117
1848	71		1879.5	33		249	15		521.5	17		5959.5	76
2218.5	71		2246	31		406	15		617	17		3849.5	71
2032.5	71		2636.5	30		621.5	14		643	16		4195	65
2833	67		1646	29		372.5	14		444.5	16		2763.5	51
2451.5	67		2607	29		389.5	14		336.5	15		3802.5	50
2712	67		3302	29		407.5	12		589.5	15		12313.5	49
2469.5	66		1486	28		527	11		752	14		3068	47
2295	65		2864	26		141	10		325.5	14		2449	46
3221.5	65		1150	25		130	8		442.5	14		3565	42
1067.5	64		1380.5	25		50300.5	788		709.5	14		5069	37
2226.5	63		1010.5	24		19686.5	631		323.5	13		1398.5	33
1041	63		1661.5	23		10988.5	570		303	12		1020.5	32
2573.5	62		1081	22		18113	428		388.5	12		2883	26
1649	61		739	21		10087	418		376.5	12		841.5	25
1441	61		1189	21		9769	285		432	12		3396.5	24
2380	61		949.5	19		11992	266		457	11		2384.5	21
2023.5	59		2171	19		13349	221		353	11		836.5	14
1569	59		993.5	18		8700	218		383	11		837.5	14
1323.5	58		1039	18		13248	208		373	10		716.5	13
1674.5	58		1404	18		5112	176		123.5	10		248.5	12
1783	58		1120.5	17		4360.5	155		349.5	10		425	12
1666.5	58		696	17		9594.5	151		344.5	10		562	12
1518	57		597.5	16		5520.5	146		240.5	9		1093	12
1862.5	54		1337	16		6194	128		281.5	9		2610.5	11
1616	54		698.5	15		3921	99		173.5	9		523	11
1680.5	53		885.5	15		2556.5	97		259	9		1542	9
1293.5	52		886	15		5020.5	91		410	9		744.5	9
2158.5	52		760.5	14		1959.5	88		307.5	8		393.5	9
1603	51		945	14		4705.5	85		28.5	5		157	8
2136.5	49		873	13		4150	83		9350	201		184	7
2449.5	49		780	13		4384	81		10538	182		679.5	7
1296	49		1104.5	13		1772	76		6688	167		209.5	6
1250.5	48		889.5	12		2946.5	74		3355.5	154		253.5	6
1164.5	47		483.5	12		4264.5	74		8645.5	144		499	5
1325	44		365.5	12		3676	72		5962	117		20201	437
872.5	44		674	11		3721.5	63		6552	110		9942.5	176
1872	43		282.5	11		3137.5	61		8095.5	101		9998.5	150
1854	42		321.5	10		2136.5	61		5111.5	101		10560.5	118
1258.5	39		892.5	10		3563.5	61		6246.5	98		4717	111
1381.5	38		413.5	9		2807	56		5271.5	96		6722	104
1090.5	37		360.5	9		3408	56		7110	94		7957	103
1411	37		341	7		1983.5	55		4705.5	88		8672	103
1005	36		98.5	5		2744.5	55		4488.5	82		3519	98
912.5	35		41390.5	438		2130	54		3343	82		5323	87
922.5	34		37190.5	397		3767.5	52		6702.5	76		9703.5	79
1158	33		11701	391		2590	44		4498	76		3291.5	75
756	32		21830	323		1848	42		1553	75		2697	67
1092.5	32		21887.5	242		2393	40		3569.5	70		3479	63
815	32		15879.5	178		1770	40		1557	67		3973.5	61
868.5	32		8072	111		2174	39		2716.5	65		5829.5	60
1452	32		5245	109		2264	38		4275.5	65		1807.5	55
1065.5	31		7371.5	90		956.5	29		4637.5	63		3503.5	52
1002.5	31		4160	87		1230.5	29		4304.5	63		3180.5	50
872	31		4834	80		1578.5	28		3477	62		4780.5	49
874	31		3412	75		1039	27		2595.5	60		3126.5	42
831	30		4417	75		571.5	20		3537	58		2253	41
1522.5	30		3389.5	63		806	19		2642.5	55		2182	36
442	30		4313.5	56		617	19		2949	54		3065.5	33
679.5	30		3722.5	53		745.5	18		2837.5	54		2174.5	30
1006.5	30		2447.5	46		743.5	17		2492	53		1172	30
1174.5	29		3889.5	45		452	15		3345.5	52		2200.5	29
850	28		1940.5	44		661.5	15		1486	51		1951	28
1380	28		4002.5	43		468.5	13		1935	51		2142.5	26
1376.5	28		3254.5	43		563	12		1776	50		1455	26
892.5	28		1950.5	42		653.5	11		2839	49		3505	25
1158	27		2247	40		41163.5	803		3720	48		1517.5	24
1104.5	27		2007.5	37		28187	558		1830	45		1363	24
1185	26		3176.5	37		20983	404		1863.5	44		1515.5	24
861.5	26		1610	35		6729	402		1567.5	43		1180.5	23
851	25		2643	33		11660	360		1838.5	42		1908	22
981.5	25		2833.5	31		14729	350		1461	42		2258	21
867.5	24		1538.5	29		18052	338		1879	41		1629.5	20
721	23		1221	27		9624	265		998	39		1988	19
893	22		1320.5	25		13659	258		2259	37		756.5	18
667	22		1834	25		5681.5	222		1698.5	37		1174	16
741.5	21		1865	25		10520	199		1278.5	37		420	15
1090.5	21		1476	25		7379	198		2380.5	36		1312.5	15
353	21		2518	24		6770.5	192		1212.5	36		719.5	13
638	21		1023.5	22		6872.5	189		1358.5	36		481	12
777.5	20		535	22		5925	178		1800.5	34		883.5	12
615	20		987	22		6118.5	177		1920	34		829	12
905	20		1820.5	19		7264	169		1518.5	33		235	9
822.5	19		1298.5	16		5427.5	165		2167.5	33		147	9
689	19		819.5	16		2768.5	155		1431	32		323.5	9
616.5	19		1462	15		8033	153		1273.5	32		564	9
363	18		1122	15		4839	148		1267	32		390	8
596	18		917.5	15		5650.5	143		1405	31		158	7
339	16		827.5	15		5166.5	139		1373.5	31		105.5	6
306	16		754	14		3689.5	133		1298.5	31		465.5	6
404.5	15		778	14		8447	132		1299.5	31		13208.5	299
371	14		679	13		5992	124		1872	30		8233.5	208
318	13		614	11		3674.5	122		1628	30		10467	177
256.5	12		713.5	9		2576.5	115		1082	29		4837.5	158
252.5	11		354.5	8		4157	107		1137.5	29		6005	119
327.5	11		433	7		4628	95		1987.5	28		4465.5	117
282	11		239.5	6		6049	93		1191.5	27		7319.5	116
329	11		225.5	5		4052.5	92		579	27		5357.5	88
280.5	9		47942.5	1627		3168	87		904.5	27		3685	82
152.5	7		56118.5	648		2832.5	74		806	27		5316	75
137	7		36442	506		3476	72		1143.5	27		5669.5	59
79	6		27872	387		3189.5	70		1576.5	26		3601	53
88	5		19598	282		2785.5	69		1235	25		2571	52
34376.5	391		11480.5	281		4704.5	68		599.5	25		2855	50
21123	356		12797	270		2967.5	62		647	25		4099.5	45
22798.5	356		10746.5	263		3324.5	56		963	25		2908	38
15791	308		14171	244		2120.5	46		1332.5	24		1695	37
9850	282		16275.5	237		1345.5	46		1374	24		1537.5	35
21914.5	281		9349.5	233		1445	29		847	23		4208	35
15303	252		10260	187		1877	29		744.5	23		2129	34
9195	239		6516	176		1136	22		724	22		2285.5	31
12204.5	224		9566.5	173		571.5	20		1097.5	22		2054.5	31
12277.5	203		11141.5	170		588.5	19		745	22		1207.5	29
8597.5	193		10640.5	154		837.5	18		432	22		1038.5	29
10347.5	183		5352	126		778.5	17		862	22		1497	28
9082	177		5309.5	104		494	14		1034	21		1201.5	27
9836	161		5817	90		467	14		704	21		1285.5	26
7570	149		3992	89		559	13		665	21		1533	25
3722	145		5261	80		404.5	12		749	21		1307.5	25
7421.5	145		3307	78		412.5	9		769.5	21		1316.5	24
6008.5	143		4653	75		161	7		975.5	21		1144	24
5532	143		2943.5	67		141.5	6		959.5	21		837.5	23
7124	140		4153.5	61		41863.5	913		657	20		1049	20
10304.5	134		2451.5	56		21701.5	566		649	20		576	20
5396.5	127		3014.5	56		18540.5	561		1764.5	19		1197.5	20
5532	122		1737	56		7303.5	326		694	19		1565.5	19
2854.5	120		3093.5	55		12542.5	248		975.5	19		1269	18
8478.5	115		2705.5	54		7982.5	239		181.5	19		1680.5	16
6000	113		2607	50		6921	221		674	18		696.5	16
7071.5	112		1587.5	50		8961	219		561	18		579.5	15
6293	112		1775	48		13877.5	219		656.5	18		394	14
8087.5	109		2368	46		6777.5	204		489	18		565	14
6809.5	108		2271	46		6085.5	201		378.5	17		585	14
2290.5	107		2274	45		6570.5	187		537	17		220.5	13
6795.5	106		2280.5	44		9653.5	187		740	17		856.5	13
5176	105		1783.5	43		5402.5	176		1215.5	16		1105	11
2955.5	98		2363.5	41		5630	167		701	16		317.5	11
4149	98		1056.5	39		7851	165		401.5	15		716	10
3757	95		2404	37		5427.5	165		673	15		163.5	9
5278	94		2045.5	36		5736	163		460.5	14		230.5	8
3263	88		2254.5	34		7381	155		424	14		315.5	8
5130.5	88		1235.5	33		7154.5	155		584	13		129.5	5
2642.5	83		1079	32		2808	150		205.5	13		130.5	5
2279.5	82		976	32		5284.5	139		572	13		236.5	5
2650	81		1446	31		6550	138		395.5	12		20412.5	281
1534	81		1410	31		6267	134		285	11		22098	209
4249.5	76		1365	29		5972	131		369	11		15920	201
2706	76		1444.5	29		7386.5	127		235.5	11		2867	95
3453	74		1220.5	28		4759.5	120		419	11		9505.5	93
2798.5	72		1435	28		3871	112		582	11		4513.5	88
3106	71		1576.5	24		4217.5	104		554	11		8347	81
3352.5	69		1566.5	24		4861	104		244.5	10		2068	57
2896	69		1273.5	22		5128.5	92		129.5	10		1995	54
2996	69		873	22		4513	91		410.5	10		5227.5	53
4783.5	69		1088.5	21		3608.5	87		493	10		4264.5	47
2919	68		1267.5	21		2792.5	85		212	9		2738.5	45
2608.5	67		1146	21		2240	73		283.5	9		3057.5	45
3039	67		785.5	19		1315.5	71		163	9		1118	39
3221.5	65		560.5	18		3093.5	69		294.5	8		1579	39
2379	64		964.5	18		4768	69		176	8		1100	34
1795.5	64		1387	17		1555.5	69		103	8		2407	32
2913	63		698.5	15		2651.5	69		171.5	8		1071.5	32
3134.5	63		697.5	14		2753.5	66		217	8		3074	32
3652	62		452	11		1667.5	56		205.5	8		1123.5	29
2201.5	60		393.5	10		1884	56		292	8		1938	28
1574	60		603	8		2079.5	56		155.5	7		3362.5	28
2493	59		261.5	7		1635.5	55		136	7		587.5	27
2065	58		71123	1876		1765.5	55		240.5	7		1538	26
3571	57		54126.5	1446		2525.5	54		363.5	7		3980	25
2885	55		37519.5	1021		2081.5	49		138.5	6		2506.5	24
1488	55		23249.5	787		1505.5	45		126.5	6		915.5	23
1897.5	55		14169	556		2149.5	45		188	6		3585.5	22
2196	54		9501.5	364		1991	43		258.5	6		667.5	22
1570	54		7793.5	363		2511.5	42		26	5		591	21
3281	53		11218.5	305		2010	40		14212	296		969	21
2634.5	52		9966	303		1392.5	39		12172	161		1474.5	21
1346.5	50		5496.5	300		1411	37		8307	155		2407.5	19
2860	49		6188	292		680.5	37		3419.5	155		882	19
1284.5	49		5399	268		1579.5	36		11049	143		713.5	19
3739.5	48		8850	264		1638.5	36		11467	117		935.5	18
1205.5	48		7860	242		1318	34		7797	111		1439	18
2554	47		6908	223		1324.5	32		5295.5	111		2310.5	17
2864.5	44		4483	211		869	32		5299	106		529.5	16
1350	44		5602	209		1445	29		6212.5	99		721.5	16
1687.5	44		3267	198		807.5	28		4920.5	92		1682	16
1821.5	43		3328	158		1509.5	27		3293.5	88		555.5	13
1605.5	43		2260.5	138		947.5	24		3706	76		635	13
2576	42		2999	135		1369	23		3418	73		714.5	13
1799	42		2224	133		874	22		7055.5	73		964	12
1902	42		3035.5	128		959	21		3001.5	69		578.5	11
1955	42		3444	124		630	19		3282.5	67		386.5	11
1488	42		5365.5	114		792.5	18		1966.5	66		296.5	11
1778	42		2572.5	106		402	17		2892.5	65		432	10
2123.5	41		2785.5	102		943.5	16		3887.5	64		239.5	9
1040.5	41		1705	99		407.5	16		3764	63		264.5	8
1444	41		2551	94		479.5	16		2596	63		135	8
1993	40		1744	94		231.5	15		4194.5	62		458.5	8
1176.5	39		2694.5	93		350	15		3524	60		473.5	8
1160.5	39		2620	92		430	14		3554	59		595.5	8
1053	39		2708	90		466.5	13		1707	58		231.5	6
1500	38		2008	83		797.5	13		2977.5	57		19169.5	494
1339.5	37		2707.5	82		333.5	13		1626	57		24284.5	381
2296	36		1697.5	79		363.5	13		3193	53		18039	329
1826	36		2479	76		415.5	13		3656.5	53		16258	297
1448.5	35		1619	73		370	11		3148	53		10120	272
1170	35		2000	69		126	9		1628.5	48		11794	232
1518.5	35		1704	69		269.5	9		2818	47		9036.5	184
1435.5	34		2159.5	67		68.5	6		1615	47		9338	168
1868	34		1947	67		38131.5	954		2942	47		6514.5	166
1949	34		1854.5	61		35105.5	888		2621	47		6497	160
1428	34		1647.5	59		15281.5	494		2311	43		6105	150
825.5	34		2163.5	56		13511	380		2162.5	43		5899	120
1326.5	34		2556	51		14377.5	315		1501.5	42		3730	115
2119.5	32		1570.5	51		8306.5	301		1552.5	40		7811.5	112
1475.5	32		1220	48		11437	298		1440	39		4599	100
1238	31		1574.5	45		10003	249		1070.5	38		4323.5	91
1717.5	31		1418.5	44		7554	216		2368.5	37		2853	91
1736.5	31		630.5	43		13931.5	215		1455	37		3929	89
1437	31		1146	40		7828	196		1484.5	36		5663	89
2385	30		956	36		4796	196		2181.5	35		4897.5	89
1359	30		1694.5	33		7372.5	182		1979.5	35		4376.5	88
1210.5	30		840.5	32		3837.5	171		2758	35		8020	79
1034	30		983	32		4903	165		1927.5	35		4209	68
788	29		974	31		8289.5	160		2928.5	35		4335	67
1022.5	29		572	27		8687	158		1968	34		2864.5	63
1176.5	29		460.5	26		3814.5	156		1615	34		2106	60
1198	29		889	25		6167	136		2213.5	34		2559	60
1541.5	29		734	21		7753.5	135		1346	33		3218	54
1870.5	28		442.5	19		6005	129		1361	32		3066	54
1098.5	28		259.5	16		3555.5	125		1637.5	32		1788	53
882.5	27		553.5	16		5654	123		1582	31		2475	50
1437	27		397	15		5186	122		1018	31		5306.5	49
1395	26		284	14		4937	121		1243	29		1676	46
1394	26		347	14		3994	121		1203.5	28		1988	44
761.5	26		257	14		4969.5	115		1398	28		2613	44
1706	26		359.5	14		5000.5	112		1632	28		2200	42
1168.5	25		266	14		3552	107		1279.5	28		1243	41
1379.5	25		210	13		4025	102		510	28		2990.5	39
1447	25		210.5	12		2160.5	99		769	28		1228	39
1488.5	25		273.5	11		4110.5	92		669	28		2499.5	38
1041	25		40719	1474		3524.5	82		1149	28		1731	37
796.5	23		44978.5	1245		2895	81		432.5	27		2062	37
729	22		33038.5	836		2952.5	78		1174.5	26		1569.5	33
898.5	22		15821.5	678		1238	78		818.5	25		1078	32
1287.5	22		25500.5	624		2366	76		2047	25		1798	30
1220.5	22		12121.5	488		4716	76		767	25		800.5	30
698.5	22		15288.5	409		1587	73		809	25		1102.5	30
676	22		8800	392		2042	64		1326	25		977	29
1000.5	22		6510	365		1867.5	59		692.5	24		1094.5	29
1098.5	21		8639	342		1587	59		764.5	24		1195.5	28
1486.5	21		9512.5	322		1511.5	58		1556	23		1318.5	28
854	21		11544.5	315		2028.5	58		1036	23		1542	24
589.5	20		6366	289		2279	55		916	22		598	22
915	20		5829	276		1763	52		1052.5	22		1354	22
474.5	19		5440.5	267		1585.5	48		1293	22		1416.5	21
649.5	19		9680.5	245		2176	44		621	21		776.5	21
692.5	19		4087.5	240		2647	42		1086	20		1034	19
774	18		7373.5	215		1646.5	40		972	20		907.5	19
451	18		4624.5	176		1147	38		452.5	20		462	18
468	18		4212.5	144		961	37		835	20		669	18
436.5	17		4560	144		1439.5	35		808	19		741	17
709.5	17		3244.5	138		1847	35		835.5	19		237.5	16
1114	17		3050.5	120		1359.5	33		1159.5	18		736.5	16
426.5	17		3191.5	112		1652	31		775	18		974.5	16
624	17		4633.5	105		2020	31		655	18		626	15
450.5	16		3773	100		923	31		888.5	17		542.5	15
557	16		3242	98		668.5	30		304	17		679	15
853.5	16		2046.5	86		1118	26		908	17		413	13
619.5	15		2421.5	85		1047	25		828.5	17		733	13
498.5	15		1521	74		977	23		624.5	16		594.5	12
695	14		1838.5	73		709	23		760.5	15		287.5	12
649.5	14		2614	64		1039.5	20		386	15		561	12
359.5	14		2552.5	59		396	20		726.5	15		194.5	11
453	14		3028.5	59		506.5	20		379.5	15		226.5	11
520	14		2746.5	57		817	18		481.5	15		282.5	11
758	14		1590.5	54		475.5	18		677.5	14		358.5	10
708.5	13		1838.5	54		480	16		317.5	14		342	10
422	13		1649	49		799	16		215	14		267	10
408	13		1223	48		504	16		229.5	14		403	9
545.5	13		2081	47		617.5	15		446	14		195	8
459	12		749	44		709.5	15		455	14		237.5	8
396.5	12		2382	40		256	13		675.5	14		245.5	8
177.5	11		1321	32		296	13		578.5	13		233.5	8
352	11		809	28		338.5	13		241.5	13		247	8
223	11		1250.5	27		460.5	13		396.5	13		11916	191
354	11		567	22		249.5	12		228.5	13		6589	124
304.5	11		830.5	21		186.5	10		690	13		4529.5	103
275.5	10		579.5	20		464.5	10		183	12		4418	93
298	10		583.5	20		329	8		246.5	12		3010	69
474	10		643	19		84631	1692		548.5	12		2436.5	67
247	9		447.5	14		36495.5	983		341.5	11		3354.5	61
155.5	9		214	13		38249	833		599	11		3025	55
245	9		57993	1419		17564	649		100.5	11		3089.5	46
291.5	9		33837.5	544		18361	626		193.5	11		3032	39
136.5	8		21788.5	398		16868	485		208	11		2574	37
322	8		9451	320		9007.5	314		372	10		1454	37
153.5	7		8496	271		10038.5	293		765	10		3808.5	34
65	6		12442.5	236		6362.5	270		157.5	10		1871.5	32
191.5	6		11626	234		9139.5	264		224.5	10		1097.5	30
270.5	6		6480.5	212		9191.5	203		397.5	9		2653	28
61278	899		4249.5	130		6383	155		160	9		850	25
33233	780		7052.5	122		5909	149		172.5	9		857	24
17699.5	343		4513.5	102		7756	148		287.5	9		712	23
10174	284		2500	102		6116	148		292	9		1148	22
17196.5	250		2596.5	83		6093	147		324.5	9		2961	21
6444.5	225		2691	78		4200.5	123		254.5	9		243	16
3490	220		3850	74		4695.5	120		357	9		497.5	16
14280.5	219		4600	73		4528	115		201	8		812	14
6468	214		2460.5	72		4185.5	113		245.5	8		854.5	14
5120	179		2753	70		3381.5	103		297	8		915	12
7190.5	167		2204.5	64		1871	102		249	8		680	12
4983	165		3927.5	60		3079	98		258.5	8		198.5	8
4504.5	153		1535	58		3797.5	85		232.5	7		249	8
9024	147		2122.5	56		2562.5	81		150	7		82	7
4975.5	145		2142.5	54		2008.5	74		142	7		285.5	5
4699.5	139		1394.5	51		2503.5	74		198	7		13569	255
9527.5	129		2787	42		1376.5	69		109	6		9978.5	112
3332	127		1938	42		2288.5	67		108.5	6		5264	95
5331.5	124		2716	41		1645.5	66		10221	183		5008.5	78
5781.5	116		1733	40		2429	63		12172	161		2040.5	66
2981	111		1483.5	39		1847.5	62		8645.5	144		2452.5	60
3383.5	110		1584.5	38		2625.5	61		7337	144		5418	54
2319.5	108		1477	29		1599.5	54		11049	143		3040.5	50
4484	107		1657.5	28		1070.5	51		3373	117		3066	48
6215.5	107		490	26		1704.5	48		11394	116		3683	46
3062	106		1441	23		1347.5	48		6506.5	106		1638.5	43
5868	105		1502	22		1845.5	48		7564	96		4996	35
5920.5	105		1089.5	21		1904	48		7119	96		1564	35
4375	100		980	20		1559	47		6447.5	93		772.5	24
3637	99		429	19		2016	47		4920.5	92		1299.5	23
3470.5	98		1344.5	18		1410	45		5033	87		953	22
4804	93		677.5	15		2053.5	44		3171.5	86		1163.5	20
5987.5	92		677	15		1069.5	40		5581.5	86		413.5	20
3329	88		621.5	15		1634.5	40		4358	80		683.5	20
3469	87		546.5	14		1352.5	39		4837	78		831	18
5133	85		699.5	14		1334	38		2811.5	76		1174.5	18
3713	83		926.5	14		2033	38		5682	75		599.5	17
3872	81		487	13		1540.5	37		1897.5	68		1549.5	15
2263.5	79		562	13		1619.5	36		2707.5	67		542.5	15
3377	78		433	11		1381.5	35		4321	65		907	15
3637.5	78		174.5	6		1421	34		2052.5	63		801.5	15
2443.5	77		16789	611		805	33		4637.5	63		777.5	14
1696	77		13324.5	243		1048.5	33		3324.5	61		494	12
2664	76		10838	211		1344	33		4310	60		1238	12
2393.5	76		8952.5	205		524.5	33		2757.5	59		427	11
1654	76		11398.5	200		1247	32		2354	59		1005	10
2478	74		8500	181		677	29		2760.5	57		746.5	9
4618.5	73		6159	137		751	29		2375.5	56		738	8
2041.5	73		7947.5	124		818	29		1935	51		158	8
2424.5	71		5846.5	116		987	29		2612.5	50		90.5	8
4053.5	71		4177.5	108		813.5	27		1479	50		598.5	8
1782	70		4113.5	107		872.5	25		1628.5	48		88.5	7
2022	70		4435	88		573.5	23		2102.5	48		283	6
2321	69		4113.5	87		653	23		1426.5	47		297.5	5
2070	68		2599.5	85		313	22		1615	47		9762.5	124
3210	67		5298	84		474	22		5238	46		5903.5	106
2707.5	65		4174	80		414.5	22		1266	45		4219.5	98
2549	64		1790	76		333.5	20		2124.5	45		3122	75
1806	60		2474	73		681	19		1932.5	45		7460.5	62
2636.5	59		3535.5	68		612.5	18		2059.5	45		2154	48
2752.5	58		3383	66		470.5	18		3176.5	44		6763.5	46
1722.5	58		3270.5	65		546.5	16		1253	44		1568.5	44
2280.5	58		3935	65		214	12		2978	43		1951.5	37
1497.5	57		1763	64		253	12		1567.5	43		2531.5	33
2160.5	57		4931	63		208.5	12		1819	43		1193.5	33
2033	57		1852.5	63		444.5	11		1978	43		2413.5	32
2125.5	56		2377.5	58		156	11		2162.5	43		1447.5	29
3080	54		3468.5	56		424.5	11		2237.5	42		897	29
1467.5	53		2323	53		128	10		1275.5	41		2469	26
1972.5	53		1717	50		119.5	10		3804	39		837	22
2277.5	52		2092.5	50		222	10		1998.5	37		1288	22
2023.5	50		1242	49		141.5	10		1358.5	36		1594	21
1373	49		2290.5	49		304.5	9		1927.5	35		1135	18
2142	49		2459.5	48		94.5	9		2758	35		916.5	17
2394	49		1797	43		163	7		1662.5	35		983	17
1470	49		2305.5	43		218.5	6		1148	35		414	15
2107	48		1486.5	42		45293.5	1021		1968	34		1374.5	14
1537.5	48		2043.5	40		21834.5	669		1645.5	34		720	14
3370	47		1953	39		21274.5	624		2301	33		354	12
1418.5	47		1919.5	38		14749.5	336		1169	33		1043	12
2111	46		1746	37		10899.5	298		1431	32		218	11
2125.5	46		1764.5	37		9387.5	199		1690.5	32		225.5	10
1672.5	45		2208	37		5662.5	194		1228.5	32		243	9
2305.5	44		1041.5	36		10791	154		1617	31		540	9
1081.5	44		2179.5	35		6664	147		1227	30		771	9
1573	42		1434	35		4203	109		787	30		684.5	8
1640	41		1636.5	35		4672	106		1243	29		542.5	7
1354	40		1102.5	33		3090.5	97		510	28		362.5	6
1925	40		1587.5	33		4206	90		1316.5	28		107.5	5
1379	40		1913.5	32		2094.5	85		1191.5	27		27115	342
2275.5	39		1521.5	32		2973.5	83		987.5	26		34441	168
967	39		1662.5	32		6639	72		981	26		10046	77
1503.5	39		1738	31		3782.5	69		458	25		8897	62
1324.5	38		1717	31		4107.5	68		1972.5	23		9411	61
1061.5	38		1996	30		3077	66		1203	22		7879.5	60
1405.5	38		834	30		1929.5	61		1067	22		5142	60
1609.5	38		1163	29		4329	60		693.5	21		5752	56
1444.5	37		1207.5	28		4080.5	59		844.5	21		6450	55
1338.5	36		1499.5	27		3125.5	58		568.5	21		3703.5	53
1141	36		922	27		2172.5	53		665	21		6760	53
1028	36		1046	24		2590	50		972	20		4035	53
1345	36		898	23		1532.5	50		764.5	20		4880	52
1331.5	34		1512	23		1839	49		851	20		4488	51
1799	33		1005.5	22		2284.5	43		894	20		3923.5	46
984.5	33		568	22		1526	43		1044	20		3912.5	40
838.5	32		619	18		1885	42		1076.5	20		3267.5	39
1248.5	32		650	18		993.5	41		283.5	18		5459.5	38
1767.5	31		591	18		2827	36		432.5	18		2318.5	36
1125	31		1125.5	17		2018	35		775	18		4220	33
1271.5	30		695.5	16		1378.5	35		673	18		3410.5	30
1048.5	29		1209	16		1642.5	32		829	18		2638.5	30
960.5	29		576	13		631.5	32		313	17		2348	29
1067.5	29		455	13		1736.5	31		360	17		2088.5	29
1093	28		452.5	13		1483.5	27		616.5	17		2445	28
1178.5	28		573.5	13		1136	26		633	16		3873.5	28
1262.5	27		525	13		1020.5	25		812	16		1877.5	28
1259.5	26		559.5	12		1400	22		517.5	16		2572.5	28
958	26		446	12		443.5	22		856.5	15		1903.5	28
596	26		615	12		1279	22		336.5	15		2596	27
1017.5	25		139.5	11		1218	21		481.5	15		1827.5	26
1054.5	25		203	11		1001	20		987.5	14		2259.5	26
1367.5	25		250.5	10		988	18		286.5	14		1651	25
705	25		392.5	10		551	16		317.5	14		2644	25
1081	25		159	9		449.5	16		360.5	14		3055.5	24
672	23		280.5	9		919	15		230	14		1212.5	24
1101	22		279	9		849	15		577.5	14		1782.5	23
1046.5	22		340	9		577.5	14		345.5	14		2435	23
1222.5	22		352	7		527	12		478	14		1274.5	23
409	22		112	6		199	7		967.5	14		1787.5	22
906	22		14012	493		249.5	7		439	13		1504	21
531.5	22		12345	313		346	7		737.5	13		1571	20
743.5	22		13893	279		32816.5	677		205.5	13		1932.5	19
737.5	22		9985.5	246		15070.5	228		321.5	13		1997.5	19
862.5	22		3027	244		14334.5	214		395.5	12		1612.5	19
1015.5	22		4102.5	228		7754	199		365.5	11		1687.5	19
363.5	21		5095.5	215		11688.5	187		243.5	11		1774.5	18
782.5	21		6156	206		13167	185		249	11		979.5	17
926.5	20		5171.5	146		6925	177		344.5	11		818.5	17
1065.5	20		5483	144		6156	177		419	11		341	17
839.5	19		5654	138		6724.5	173		71.5	10		270.5	16
1097	19		5254.5	128		10058	165		215	10		1712	15
400.5	19		4364	128		8609	153		180	10		588.5	15
342	19		5545	110		6843	146		129.5	10		562	15
448	18		1635.5	101		9203	127		162	10		675.5	15
752.5	17		2681	100		5161	125		323	9		527	14
791	17		2823	99		4434.5	120		212	9		706	14
562.5	17		2709.5	99		7418.5	116		199	9		1182.5	14
418	17		1671	96		9491	104		564	9		480	13
460.5	17		1717.5	95		4739	100		89.5	8		775.5	13
573.5	17		2975.5	91		4128	93		151	8		824	13
391.5	16		1207.5	83		6717	89		258.5	8		941	13
498.5	16		1978.5	83		4916	77		501.5	8		368.5	12
481.5	16		3043	81		2368	75		559.5	7		240	12
695.5	15		4437	79		3018.5	73		149	7		522.5	12
366.5	15		2094.5	75		3842	73		176	7		554	12
616.5	15		2550.5	75		2742.5	72		127	7		962	12
405.5	14		2438.5	70		3497	70		209	7		130	11
469.5	14		2052.5	63		4614.5	70		119.5	6		596	11
342	14		2285	63		2964	70		53.5	6		766	10
373.5	14		1837	62		6429.5	69		12205.5	188		396	10
370	14		3392	60		4107.5	66		7166	122		385	10
291	14		1883.5	59		1544	66		6165.5	122		705	10
694	14		2050	58		3096	58		6652	121		239	9
393	13		2347	56		3212.5	58		4395	96		404	9
107	12		1768.5	50		2506.5	57		5866	88		549.5	9
332.5	12		2527	50		855.5	54		3115	85		170.5	8
333	12		1622	49		3374	49		3424	84		310	8
227.5	11		1126.5	49		2257	44		4787	81		479	8
229.5	11		1763	49		2791.5	44		6295	78		414	8
281	11		2054.5	47		3049	42		6590	78		350	8
420	11		1076.5	45		1001	42		3232.5	77		520	8
213.5	10		726.5	38		1647	39		5644	75		312	7
198.5	10		748.5	35		1817	38		2857.5	75		427	7
165	9		889.5	34		1587.5	36		4153	74		136.5	7
229	9		1812.5	34		1665.5	36		2629	71		371.5	6
134	7		1245.5	33		2203.5	35		1946.5	66		112	6
10468	530		628	32		1589	34		3190.5	65		74	5
18047	454		1244.5	32		1449.5	34		2497	59		97	5
9582	283		1577.5	31		2682.5	33		3841.5	59		174.5	5
3001	283		1031.5	31		1288	33		3776	59		34083.5	770
5714.5	275		940	29		1630	32		3015	58		33702.5	752
5790	257		887.5	28		1901	32		2105.5	55		23655	567
7032	245		681	26		1026.5	32		1917.5	55		18460.5	468
4189	243		945	25		1487	31		4430	54		17099	423
3898.5	239		374.5	21		2256.5	31		4500	53		16822	352
2358.5	230		454	21		1682	29		2632.5	52		14844	336
3959	188		762.5	21		874.5	27		2553.5	51		17189	315
5137	184		983	20		1567.5	25		4093	48		4327	284
4933.5	177		700	19		1089	25		3316.5	48		11417	262
5958	177		998.5	17		1739.5	24		2296	44		10455.5	212
5967	167		541.5	17		593.5	23		3270	44		8505.5	175
2608.5	167		873.5	17		956	22		2582.5	40		6400.5	169
4807	167		902	16		671.5	22		1580.5	40		8145	168
4378.5	161		242.5	16		953.5	20		1984	40		6438	161
2512	149		527.5	16		437.5	19		1545	38		4704.5	153
2910	148		466.5	16		562.5	19		1757	38		5141.5	144
4443	146		867.5	16		1365	18		2440.5	37		7026.5	129
3717	142		397.5	13		934	17		1272.5	33		4519	121
5043	139		450	13		785	16		1215.5	33		4547	113
4674.5	131		369	11		523	16		1983	33		5383	111
1584	123		292	11		685.5	15		1694.5	33		5312.5	108
3483	121		245.5	10		555	14		681	33		5097.5	105
2060	118		568	10		189.5	13		1502.5	33		3442.5	102
3243.5	116		232.5	9		475.5	13		1715.5	32		3101.5	98
5575.5	112		258	9		572.5	13		1594.5	31		4075	88
2081	111		124	8		249	12		1972	30		4388	88
2189	110		105	8		392	12		2647.5	30		3107.5	87
2135.5	106		10425	273		362.5	10		1609	30		2397.5	77
2247	104		8851.5	253		254	8		954.5	30		2082	76
2755	102		9749	198		186	8		2077	30		2806.5	73
3030	101		7586.5	181		129	8		1453	29		2340.5	72
2351	100		5909.5	180		154.5	8		1872	29		2368	72
1805.5	99		4472.5	131		205	7		1229.5	29		3530.5	71
2522.5	99		8771.5	127		137.5	6		1467.5	28		3089	67
2345.5	98		3102	122		58225	1236		2269.5	28		3548	66
2554.5	98		4416	121		66156.5	968		2228.5	28		3332	66
2199	97		6486.5	118		13249	355		868.5	28		2348.5	65
2562	97		3649	97		14966.5	341		895.5	27		1555.5	62
2874	96		3593.5	96		13030	232		1415.5	27		1971.5	61
3306	96		4178	92		6634	215		1227.5	26		1414	60
2092.5	95		2287	89		6850	186		1759.5	25		1946.5	60
2240.5	93		4210.5	88		8664	182		922	25		1715.5	58
3063	92		2756.5	87		5389.5	180		1733	24		2025	57
3681.5	92		2988	86		3362.5	175		898.5	24		2004	57
3811	92		2938	83		6516.5	155		1016	24		2032	57
1372.5	90		2894.5	80		5603.5	151		921	24		1926	52
2359	89		2626	79		4866	143		1358	23		1459.5	51
2584.5	89		2499	78		6657	142		1134	21		1632	51
2845.5	88		1697	78		6316	131		341.5	21		1598	51
1778	86		2602	72		3286.5	122		716	21		1694	48
2398	85		2344	71		2900.5	113		757.5	21		1592	47
2802	85		3225.5	68		2151	107		791.5	21		1698	46
1956	81		2077.5	67		4375	107		866	21		1527	45
3055.5	80		3038.5	66		6319.5	100		1163.5	21		1682	45
2267.5	78		1523	65		4163	99		650.5	20		1640.5	44
2695.5	77		2820	57		3739.5	86		720.5	20		1275	44
2960.5	77		2684.5	53		5271	86		1128.5	20		1891.5	44
3149	75		1979	50		3277	84		1184.5	20		1361.5	43
2110	74		1743.5	50		3672	77		554.5	19		2363.5	42
2806	72		1525.5	50		4985.5	75		1239.5	19		2575	42
3188.5	71		2497	48		2789.5	75		330.5	19		1325	40
1464.5	70		2231	47		3312.5	67		851	19		1381	37
2139.5	69		2266	46		3466.5	67		1275.5	18		1713	37
1409	67		2403	45		2839.5	64		863	18		935	36
3948.5	67		1179.5	44		2256.5	58		969.5	17		1267	36
1865	66		1575	44		2948	58		561.5	17		838.5	35
1082	63		2152	43		2092.5	57		884	17		1079	34
1705.5	62		1536	38		2012.5	57		916.5	17		873.5	33
2039.5	61		1853.5	37		2260.5	56		834.5	16		1677	33
2297.5	61		1542.5	36		2364.5	55		968	16		1095.5	31
1885	61		1688.5	36		2004	53		519	16		689	30
1336	61		843	35		1639	50		446.5	16		1116.5	29
1986	60		2411.5	34		622	48		673	16		1731.5	29
1783.5	59		1707	33		2281	47		893.5	16		901	28
1520.5	59		1676	33		3177.5	47		894.5	16		1159.5	28
3464.5	58		2358	31		2014.5	45		864.5	16		1064	28
2072.5	57		2775.5	31		2217	42		768	16		1046.5	28
2039	57		933.5	31		1787	42		598.5	15		577	26
1991	56		901	26		2708	41		420	15		850	26
2060	55		1088	25		1804.5	41		327	15		853	25
2296	54		1853	23		1594	40		992.5	15		802	25
1378	54		800.5	23		1692	39		971.5	14		698	23
1845	53		914.5	22		774.5	39		666.5	14		400.5	23
1599	53		889	21		2466	36		732	14		892.5	23
1960.5	51		1147	18		1689.5	36		636.5	13		923	22
1552	51		1023.5	18		1489.5	34		378	13		1087	22
1521	51		536.5	17		792.5	33		282	13		1185.5	22
966.5	50		469.5	15		1208.5	33		265	13		699.5	22
1316.5	50		969	14		1815	30		462	13		703.5	21
1812.5	48		821.5	14		763	30		338.5	13		579.5	21
1560.5	47		553.5	13		1047	29		459.5	12		571.5	21
1062	45		407.5	12		985.5	28		483	12		646.5	20
1968.5	44		830.5	11		1250	27		480	12		868	20
2636	43		215	9		1000	26		274	12		861	20
1381	42		292	9		859	26		423	12		414.5	20
1454.5	41		155	6		748	23		201.5	11		568.5	20
1582	41		14231.5	456		1064	22		263.5	11		558.5	19
2229	41		10016.5	419		744.5	21		407.5	11		557	18
1095.5	39		10476.5	350		981.5	21		370.5	11		710.5	18
1275.5	38		6667	327		717	19		389.5	11		500.5	18
1570	38		7188.5	283		938.5	19		544	11		766	18
1773	38		12579.5	276		1050	19		491	11		428	17
1293.5	37		5455.5	271		722	19		439.5	11		578.5	17
1383	36		8159.5	256		582.5	19		538.5	11		314	17
1044	36		7219.5	246		829	19		472	10		460	17
995.5	35		4768	202		787.5	18		219	9		369.5	16
1431.5	35		5311	193		918.5	18		128.5	9		414.5	16
1366.5	34		4598.5	179		568	18		337	8		541.5	16
1344.5	33		6783.5	169		647	15		193.5	8		595.5	15
756.5	33		5797	161		449.5	15		164.5	8		405.5	15
1350.5	33		4536	160		563	14		379	8		322.5	15
1127.5	33		4355	152		150	14		231.5	7		538.5	15
1234.5	32		4674	152		297.5	14		100.5	6		330.5	14
1470	32		4553.5	151		276	14		134	6		411.5	14
1173	32		2557.5	147		599.5	14		224	5		421.5	14
1145	31		5377	146		387.5	13		8583.5	146		408	13
1353.5	30		3667.5	138		338.5	12		8841.5	104		310.5	13
773	30		2144	133		156.5	10		6227.5	92		404	13
1145.5	29		2033.5	132		135.5	9		2811.5	76		476.5	12
917	29		6382	130		146.5	8		8997	75		253.5	11
1283	28		4271.5	125		266.5	8		2334.5	71		239.5	10
683.5	27		2981	125		117.5	7		2203.5	70		176	9
864.5	26		3143.5	125		30773.5	656		2448.5	70		216.5	9
1000.5	26		2278.5	124		27124.5	417		3749	69		168	8
1367	26		5156	121		22937	402		3214.5	69		140	8
644	26		4288.5	118		12176	283		2807.5	65		125	8
784.5	26		3422	117		19943	272		6707	65		38.5	7
950	25		3503.5	113		9104.5	268		4154	64		30151.5	363
948	25		3752.5	112		7644	246		4956.5	63		15501.5	319
923.5	24		4049	103		12875	233		5654.5	58		13467.5	217
785.5	23		1293	103		6918.5	216		3276.5	56		12864.5	205
621	23		4134.5	102		9390.5	216		4408.5	54		12016.5	198
605.5	23		4049.5	102		5527.5	193		3024.5	53		13654.5	186
583	23		2824	101		8022	191		3702.5	52		10924.5	167
524	22		1889.5	95		5378	180		3489	51		14195.5	164
1037	22		2266.5	94		5498.5	179		1869	51		9722.5	136
729	21		2938	93		6121.5	178		2728.5	50		6942.5	125
814	21		1984	89		7020	175		2969.5	50		10052	113
711	20		3361	87		8283.5	166		3581	48		12542	102
1196	19		2827	83		6213.5	159		3150	47		5410	97
763.5	17		1703	81		10924.5	158		3903	47		7323.5	81
[truncated: 7,490 more rows]

## Sheet: Figure 3g
Figure 3g
NC	zani	tras	pert	t + p
0.02321	0.40645	0.19002	0.04216	0.06821

## Sheet: Figure 4a
Figure 4a			grey = not tested
AU565
AU565 - Experiment 1	zani			tras			pert			tras + pert			neg. control
Con. Log nM	rep1	rep2	Mean	rep1	rep2	Mean	rep1	rep2	Mean	rep1	rep2	Mean	rep1	rep2	Mean
2.47712	22.3427	22.9325	22.6376	95.0682	96.5682	95.8182	92.8435	89.7379	91.2907	109.397	105.311	107.354	95.0037	95.9432	95.4735
2	23.5419	26.8819	25.2119	96.2674	104.84	100.554	98.5117	104.75	101.631	108.625	103.91	106.268	97.2948	98.6269	97.9609
1.52288	19.6902	23.5244	21.6073	102.703	111.696	107.2	105.881	102.721	104.301	112.686	104.051	108.368	99.5097	98.2519	98.8808
1.04576	72.7099	74.8818	73.7959	104.301	94.2927	99.2968	102.049	89.6617	95.8553	96.0877	93.4451	94.7664	103.465	102.863	103.164
0.568636	94.0408	98.8476	96.4442	99.2441	109.606	104.425	103.397	102.867	103.132	104.42	98.1855	101.303	104.758	107.571	106.164
0.091515	104.002	107.842	105.922	105.444	109.02	107.232	108.67	99.5078	104.089	102.858	93.8904	98.3739	103.781	103.217	103.499
-0.385606	114.069	116.313	115.191	111.063	109.186	110.124	110.766	104.979	107.872	104.047	111.075	107.561	103.367	105.119	104.243
-0.862727	91.025	89.523	90.274	92.613	98.2734	95.4432	90.5875	92.6208	91.6042	91.6364	95.9354	93.7859	102.609	104.309	103.459
-1.33985	90.2887	98.8398	94.5642	99.7598	103.553	101.656	100.676	97.1698	98.9228	97.2714	106.635	101.953
AU565 - Experiment 2	zani			tras			pert			tras + pert			neg. control
Con. Log nM	rep1	rep2	Mean	rep1	rep2	Mean	rep1	rep2	Mean	rep1	rep2	Mean	rep1	rep2	Mean
2	65.758	64.0456	64.9018	106.162	106.235	106.199	110.079	103.428	106.753	105.449	102.616	104.032	92.1989	100.811	96.5052
1.52288	62.4661	66.5461	64.5061	112.059	110.352	111.205	106.56	102.212	104.386	111.281	106.408	108.844	91.9646	92.8746	92.4196
1.04576	79.1042	74.934	77.0191	112.305	112.82	112.562	108.679	105.089	106.884	109.407	107.063	108.235	97.4168	95.9354	96.6761
0.568636	110.442	116.794	113.618	112.474	111.76	112.117	109.448	104.165	106.806	103.738	98.686	101.212	100.53	101.44	100.985
0.091515	113.909	116.405	115.157	120.593	117.763	119.178	113.904	110.579	112.242	110.155	104.049	107.102	99.7052	100.038	99.8714
-0.385606	115.956	119.597	117.776	118.667	109.817	114.242	103.311	102.612	102.962	101.142	94.2879	97.7151	107.58	100.699	104.14
-0.862728	110.841	113.889	112.365	119.613	116.858	118.235	110.899	103.956	107.428	105.316	97.9264	101.621	101.908	95.2581	98.5831
-1.33985	109.946	110.793	110.37	115.872	113.492	114.682	112.551	106.792	109.672	109.147	101.562	105.354	99.9711	93.8432	96.9072
-1.81697	96.0367	92.058	94.0474	94.9558	106.49	100.723	109.46	108.275	108.868	107.257	103.79	105.524
AU565 - Experiment 3	zani			tras			pert			tras + pert			neg. control
Con. Log nM	rep1	rep2	Mean	rep1	rep2	Mean	rep1	rep2	Mean	rep1	rep2	Mean	rep1	rep2	Mean
2	14.137	14.8333	14.4852	90.0156	90.8525	90.434	88.0553	86.2443	87.1498	89.3401	86.8225	88.0813	96.367	90.3541	93.3606
1.52288	14.4201	16.5904	15.5053	100.989	100.152	100.571	98.5652	96.0145	97.2898	100.491	97.4782	98.9845	99.8344	88.9981	94.4162
1.04576	32.37	36.881	34.6255	97.4591	102.665	100.062	98.3151	92.7659	95.5405	101.631	100.137	100.884	98.0234	94.523	96.2732
0.568636	101.357	105.111	103.234	104.929	106.566	105.747	104.72	100.161	102.441	102.487	99.9143	101.201	103.682	99.4055	101.544
0.091515	96.8462	99.5583	98.2023	106.964	109.591	108.277	101.296	99.4715	100.384	100.366	97.9557	99.1607	102.158	98.7266	100.442
-0.385606	97.8359	101.59	99.7129	105.104	105.453	105.279	102.013	98.5912	100.302	100.732	96.4712	98.6016	98.8742	93.325	96.0996
-0.862727	97.0146	104.236	100.625	107.179	108.163	107.671	104.297	100.215	102.256	104.385	97.7977	101.091	98.6068	96.5701	97.5885
-1.33985	95.9399	100.23	98.0851	105.868	105.507	105.688	105.589	104.17	104.879	103.439	98.7214	101.08	96.1065	92.66	94.3833
-1.81697	96.9573	101.951	99.4541	103.314	109.03	106.172	105.885	104.255	105.07	104.101	99.6139	101.857
NCI-H2170
NCI-H2170 - Experiment 1	zani			tras			pert			tras + pert			neg. control
Con. Log nM	rep1	rep2	Mean	rep1	rep2	Mean	rep1	rep2	Mean	rep1	rep2	Mean	rep1	rep2	Mean
2	17.2483	18.8792	18.0638	89.5142	84.07	86.7921	85.1934	86.6144	85.9039	77.2278	80.3388	78.7833	86.5323	91.2141	88.8732
1.52288	19.2183	20.7476	19.983	91.0336	88.6205	89.8271	91.0216	90.0185	90.52	82.777	87.4523	85.1146	89.6827	91.5554	90.619
1.04576	66.2387	69.7249	67.9818	94.4159	93.7114	94.0637	91.4438	94.3984	92.9211	87.7334	91.8234	89.7784	87.5978	93.0617	90.3297
0.568636	100.73	101.915	101.323	108.013	103.006	105.509	106.315	93.3855	99.8503	99.3033	95.5185	97.4109	89.4792	95.4605	92.4699
0.091515	102.643	109.365	106.004	104.325	106.149	105.237	104.204	104.781	104.493	100.764	101.093	100.928	87.7935	90.4954	89.1445
-0.385606	99.1666	98.5332	98.8499	107.775	98.6142	103.195	107.051	92.4863	99.7688	101.749	93.2575	97.5033	88.2497	94.2715	91.2606
-0.862727	100.438	107.16	103.799	94.5833	99.9126	97.2479	93.1897	101.763	97.4766	93.3176	95.1663	94.242	86.0915	91.2961	88.6938
-1.33985	89.9441	95.2757	92.6099	91.4329	94.5504	92.9917	88.9651	98.7476	93.8564	93.252	94.336	93.794	86.4798	93.0431	89.7614
-1.81697	93.4423	95.5316	94.487	95.2549	93.0442	94.1495	91.5915	96.386	93.9887	91.4055	96.899	94.1523
NCI-H2170 - Experiment 2	zani			tras			pert			tras + pert			neg. control
Con. Log nM	rep1	rep2	Mean	rep1	rep2	Mean	rep1	rep2	Mean	rep1	rep2	Mean	rep1	rep2	Mean
2	16.3674	14.8538	15.6106	88.3719	93.2714	90.8217	89.8794	88.1439	89.0116	73.3027	72.4305	72.8666	83.5126	92.8629	88.1877
1.52288	22.5701	23.0525	22.8113	87.4108	91.5184	89.4646	86.1315	86.8645	86.498	81.6418	80.6067	81.1242	85.9385	93.4681	89.7033
1.04576	79.6281	79.8273	79.7277	97.33	104.38	100.855	99.9113	94.1297	97.0205	87.8469	90.8643	89.3556	85.134	95.8803	90.5071
0.568636	89.4796	88.6539	89.0668	91.0973	95.0094	93.0534	90.7916	90.4307	90.6112	85.9736	85.7593	85.8664	90.13	99.2861	94.708
0.091515	91.6574	98.6796	95.1685	94.9142	99.1608	97.0375	94.7964	90.1375	92.4669	87.1289	89.8906	88.5098	91.7777	98.4728	95.1253
-0.385606	95.0069	94.8715	94.9392	92.6624	95.77	94.2162	95.26	91.2352	93.2476	87.5888	87.5148	87.5518	92.3767	97.9841	95.1804
-0.862727	95.6936	98.4139	97.0537	94.1022	101.614	97.8582	95.2074	94.1924	94.6999	93.3002	92.6837	92.992	89.927	88.4822	89.2046
-1.33985	97.399	98.7059	98.0524	102.018	104.868	103.443	99.7936	97.2561	98.5248	93.3228	93.5997	93.4612	90.3693	90.6964	90.5328
-1.81697	96.2198	101.821	99.0204	103.647	100.644	102.146	100.576	97.4052	98.9904	97.1872	94.7512	95.9692
NCI-H2170 - Experiment 3	zani			tras			pert			tras + pert			neg. control
Con. Log nM	rep1	rep2	Mean	rep1	rep2	Mean	rep1	rep2	Mean	rep1	rep2	Mean	rep1	rep2	Mean
2	29.3548	30.0232	29.689	90.3175	86.4388	88.3781	86.6627	86.1703	86.4165	88.5604	85.2163	86.8883	93.2171	95.0302	94.1237
1.52288	31.1337	30.3511	30.7424	91.2178	90.4649	90.8413	84.6028	88.9088	86.7558	88.1696	85.4483	86.8089	102.052	98.1103	100.081
1.04576	62.8603	63.1802	63.0203	95.0462	90.843	92.9446	84.6885	88.7272	86.7078	92.9726	93.0777	93.0252	97.1004	97.4751	97.2878
0.568636	92.3522	97.1986	94.7754	103.182	99.4116	101.297	93.0137	97.0787	95.0462	98.733	92.8686	95.8008	103.613	97.8224	100.717
0.091515	96.9507	102.293	99.6218	104.231	101.551	102.891	92.1443	95.9762	94.0603	98.0269	92.8572	95.4421	94.0888	92.3591	93.224
-0.385606	99.1911	99.7167	99.4539	104.272	103.607	103.939	94.1151	99.1489	96.632	98.1229	89.6012	93.862	94.7297	89.4401	92.0849
-0.862727	99.7852	103.175	101.48	106.149	104.175	105.162	95.365	102.051	98.7079	102.583	92.9406	97.7619	95.197	94.3562	94.7766
-1.33985	102.767	107.15	104.958	102.595	106.261	104.428	97.7505	101.328	99.539	103.629	93.3713	98.4999	93.4445	89.8868	91.6656
-1.81697	103.907	101.927	102.917	102.439	104.926	103.683	96.8513	100.176	98.5136	104.569	94.1596	99.3642
OE-19
OE-19 - Experiment 1	zani			tras			pert			tras + pert			neg. control
Con. Log nM	rep1	rep2	Mean	rep1	rep2	Mean	rep1	rep2	Mean	rep1	rep2	Mean	rep1	rep2	Mean
2.47712	33.1283	33.9783	33.5533	92.0085	98.1424	95.0754	93.2405	93.3461	93.2933	91.7738	91.2302	91.502	95.153	98.7238	96.9384
2	26.6945	28.9995	27.847	92.0554	97.8452	94.9503	93.8115	94.4347	94.1231	93.2392	92.792	93.0156	98.892	97.1633	98.0277
1.52288	33.4542	35.7083	34.5812	103.931	103.069	103.5	100.673	98.5179	99.5954	96.664	94.5781	95.621	101.301	96.7305	99.0159
1.04576	79.8541	73.7919	76.823	103.134	104.031	103.583	105.254	103.847	104.551	98.9898	97.0225	98.0062	100.604	98.2063	99.405
0.568636	104.085	104.69	104.387	103.271	101.29	102.28	104.661	107.535	106.098	101.907	99.3379	100.623	102.944	98.4618	100.703
0.091515	102.22	107.631	104.926	108.262	109.489	108.875	109.185	106.435	107.81	103.471	100.471	101.971	100.642	97.2859	98.9637
-0.385606	105.323	105.925	105.624	105.215	107.654	106.435	103.404	104.169	103.787	103.587	100.685	102.136	96.999	96.1334	96.5662
-0.862727	101.919	101.674	101.797	102.437	103.982	103.209	105.25	103.816	104.533	100.894	98.8307	99.8626	94.8114	94.7058	94.7586
-1.33985	103.183	104.445	103.814	105.167	105.768	105.467	104.018	104.991	104.504	101.703	101.877	101.79
OE-19 - Experiment 2	zani			tras			pert			tras + pert			neg. control
Con. Log nM	rep1	rep2	Mean	rep1	rep2	Mean	rep1	rep2	Mean	rep1	rep2	Mean	rep1	rep2	Mean
2	15.9267	18.3798	17.1532	92.7604	92.0497	92.4051	92.8008	93.3621	93.0815	90.6716	93.5786	92.1251	94.031	86.4656	90.2483
1.52288	16.0745	18.9083	17.4914	98.5312	101.313	99.922	98.7089	97.4995	98.1042	94.785	97.4532	96.1191	94.5193	93.2338	93.8765
1.04576	52.3398	58.2718	55.3058	98.0564	101.943	99.9996	97.8922	99.1209	98.5066	95.0404	97.1949	96.1176	100.014	96.8918	98.4528
0.568636	99.1822	97.2218	98.202	101.946	101.425	101.685	99.642	97.6458	98.6439	96.3856	95.4793	95.9325	98.7701	95.9571	97.3636
0.091515	95.9601	100.954	98.4573	103.169	106.312	104.74	100.766	100.674	100.72	98.5745	100.568	99.5711	99.9421	97.5861	98.7641
-0.385606	98.8208	104.605	101.713	105.19	107.993	106.592	106.152	106.159	106.156	103.593	100.633	102.113	99.4345	95.9616	97.698
-0.862727	103.54	107.8	105.67	108.638	110.821	109.729	107.084	102.582	104.833	101.697	101.614	101.655	95.5659	96.8067	96.1863
-1.33985	99.3972	99.2479	99.3225	101.205	102.361	101.783	104.536	99.7436	102.14	97.6174	99.3822	98.4998	95.972	93.9176	94.9448
-1.81697	101.924	104.353	103.138	102.924	102.509	102.716	101.634	101.577	101.605	99.5047	97.8966	98.7006
OE-19 - Experiment 3	zani			tras			pert			tras + pert			neg. control
Con. Log nM	rep1	rep2	Mean	rep1	rep2	Mean	rep1	rep2	Mean	rep1	rep2	Mean	rep1	rep2	Mean
2	28.7166	29.7548	29.2357	89.2811	97.4167	93.3489	96.3989	92.0891	94.244	90.1877	90.2107	90.1992	97.1038	96.1295	96.6167
1.52288	26.404	24.8448	25.6244	97.197	100.115	98.656	99.4688	94.6354	97.0521	93.619	91.6205	92.6197	99.9821	96.8101	98.3961
1.04576	55.9303	64.0225	59.9764	97.4384	102.227	99.8327	100.644	95.7655	98.2046	95.0364	92.4748	93.7556	100.564	96.8561	98.7103
0.568636	90.1303	90.9105	90.5204	98.8673	100.389	99.6284	100.802	97.7436	99.2728	98.2505	94.0352	96.1429	103.41	102.016	102.713
0.091515	94.3085	94.9559	94.6322	99.8353	103.54	101.688	100.558	100.198	100.378	98.6439	94.2906	96.4672	103.346	104.522	103.934
-0.385606	95.9699	95.1424	95.5561	100.075	106.981	103.528	105.8	103.173	104.487	102.352	96.4411	99.3966	102.504	98.9593	100.732
-0.862727	94.9713	99.0372	97.0042	99.3539	106.373	102.864	107.46	103.78	105.62	102.117	96.7897	99.4535	98.6643	99.9923	99.3283
-1.33985	94.4694	99.1597	96.8146	101.115	105.564	103.339	107.59	102.573	105.082	102.334	100.857	101.596	95.3212	94.8972	95.1092
-1.81697	94.6533	97.4435	96.0484	98.082	104.063	101.073	103.731	99.0461	101.389	99.1623	97.2468	98.2046
BT-474
BT-474 - Experimennt 1	zani			tras			pert			tras + pert			neg. control
Con. Log nM	rep1	rep2	Mean	rep1	rep2	Mean	rep1	rep2	Mean	rep1	rep2	Mean	rep1	rep2	Mean
2.47712	5.36495	7.32956	6.34725	103.148	106.153	104.65	100.847	101.038	100.943	99.106	96.3589	97.7325	102.031	95.8071	98.9188
2	5.99526	7.81739	6.90633	97.4312	99.647	98.5391	100.544	100.566	100.555	95.6151	98.6737	97.1444	101.913	98.8476	100.38
1.52288	5.7272	7.78237	6.75478	109.94	111.455	110.697	110.65	108.486	109.568	96.9409	99.8679	98.4044	103.87	100.921	102.395
1.04576	49.3375	63.0897	56.2136	111.336	107.02	109.178	108.764	101.251	105.007	96.9518	97.89	97.4209	107.027	103.098	105.063
0.568636	103.202	107.838	105.52	112.157	113.492	112.824	107.461	106.964	107.213	101.979	106.177	104.078	105.811	105.398	105.605
0.091515	94.5102	99.4791	96.9947	98.8959	104.714	101.805	103.376	100.223	101.799	100.618	98.14	99.3789	106.304	103.425	104.865
-0.385606	110.665	109.981	110.323	111.191	108.61	109.9	108.948	109.411	109.18	106.194	106.107	106.151	101.223	99.8824	100.553
-0.862727	108.033	110.12	109.076	115.144	111.648	113.396	108.87	106.689	107.779	106.083	109.44	107.761	103.664	99.519	101.592
-1.33985	107.644	104.184	105.914	103.094	103.689	103.391	103.846	96.9446	100.395	101.998	100.932	101.465
BT-474 - Experimennt 2	zani			tras			pert			tras + pert			neg. control
Con. Log nM	rep1	rep2	Mean	rep1	rep2	Mean	rep1	rep2	Mean	rep1	rep2	Mean	rep1	rep2	Mean
2	18.1103	17.1158	17.613	85.4947	88.4009	86.9478	86.1058	84.2161	85.1609	84.1085	82.692	83.4003	89.8561	92.2892	91.0726
1.52288	15.7875	15.2799	15.5337	88.1333	92.9954	90.5644	88.9761	85.5333	87.2547	87.074	84.9596	86.0168	95.3761	94.2795	94.8278
1.04576	87.6161	84.0782	85.8471	97.0298	95.7885	96.4092	92.2313	89.0754	90.6533	92.6354	90.0271	91.3312	98.1443	94.7264	96.4354
0.568636	99.1029	100.897	100	98.7209	96.823	97.7719	100.966	92.3706	96.6685	94.9236	96.8257	95.8747	96.4712	98.1705	97.3209
0.091515	91.6823	94.0188	92.8505	95.6616	96.5167	96.0892	92.2837	88.5154	90.3995	93.394	100.22	96.8071	94.9788	97.8381	96.4085
-0.385606	89.6795	93.8726	91.7761	93.2726	90.2864	91.7795	91.9126	89.565	90.7388	89.8561	93.6161	91.7361	91.0519	95.8064	93.4292
-0.862727	101.124	108.635	104.879	110.848	106.844	108.846	107.551	100.535	104.043	102.028	105.328	103.678	93.5154	99.2933	96.4043
-1.33985	93.3085	95.925	94.6167	93.4023	96.1774	94.7899	93.3416	92.5913	92.9664	90.4768	91.7802	91.1285	96.154	94.1278	95.1409
-1.81697	95.1871	103.256	99.2215	105.246	95.8436	100.545	99.2754	95.5388	97.4071	94.9402	96.9223	95.9312			#DIV/0!
BT-474 - Experimennt 3	zani			tras			pert			tras + pert			neg. control
Con. Log nM	rep1	rep2	Mean	rep1	rep2	Mean	rep1	rep2	Mean	rep1	rep2	Mean	rep1	rep2	Mean
2	6.06215	5.02987	5.54601	95.3071	94.7191	95.0131	95.5943	98.5771	97.0857	92.876	87.869	90.3725	91.9203	86.1333	89.0268
1.52288	5.35741	4.34123	4.84932	100.118	98.1797	99.1489	96.9421	98.1059	97.524	96.7018	91.1914	93.9466	101.341	101.501	101.421
1.04576	15.5943	20.2148	17.9046	103.422	99.5208	101.471	95.9433	103.239	99.5912	101.008	89.6651	95.3366	93.8036	94.311	94.0573
0.568636	84.8151	95.5729	90.194	102.968	96.2521	99.6101	97.1394	106.406	101.773	97.1569	87.2824	92.2196	100.877	103.882	102.379
0.091515	105.363	94.4439	99.9034	106.61	98.3314	102.471	96.8602	96.8911	96.8756	97.8267	88.7039	93.2653	98.2442	100.38	99.312
-0.385606	94.9728	95.6319	95.3024	109.269	101.571	105.42	100.513	100.672	100.593	97.9126	92.6894	95.301	105.945	104.455	105.2
-0.862727	89.2046	100.329	94.7668	110.429	103.21	106.819	104.368	102.389	103.379	98.7261	89.9255	94.3258	93.2143	89.4033	91.3088
-1.33985	90.2544	99.2899	94.7721	108.163	104.199	106.181	103.344	101.031	102.187	95.5473	91.0048	93.2761	91.4048	86.5011	88.953
-1.81697	90.939	95.3675	93.1532	95.9903	95.3796	95.6849	91.1618	103.839	97.5005	93.6627	89.6745	91.6686
NCI-N87
NCI-N87 - Experiment 1	zani			tras			pert			tras + pert			neg. control
Con. Log nM	rep1	rep2	Mean	rep1	rep2	Mean			Mean			Mean	rep1	rep2	Mean
2.47712	10.8539	12.1	11.477	104.465	106.695	105.58							113.835	114.548	114.192
2	14.1413	17.2483	15.6948	108.088	101.293	104.691							111.933	109.195	110.564
1.52288	23.1671	36.546	29.8565	124.533	120.935	122.734							122.574	119.418	120.996
1.04576	61.0903	74.7739	67.9321	120.508	115.549	118.028							112.319	119.828	116.073
0.568636	104.17	107.072	105.621	116.885	116.262	116.573							120.115	121.377	120.746
0.091515	103.514	115.852	109.683	125.419	118.131	121.775							117.082	122.886	119.984
-0.385606	110.818	112.212	111.515	125.107	112.138	118.623							122.476	121.123	121.799
-0.862727	107.818	116.77	112.294	126.919	117.811	122.365							119.623	120.877	120.25
-1.33985	91.8158	100.678	96.2468	112.466	104.654	108.56							107.752	103.326	105.539
-1.81697	101.014	99.9891	100.501	119.885	112.04	115.963							108.474	113.827	111.15
-2.29409	98.2183	114.114	106.166	122.689	115.098	118.893							114.811	119.598	117.205
NCI-N87 - Experiment 2	zani			tras			pert			tras + pert			neg. control
Con. Log nM	rep1	rep2	Mean	rep1	rep2	Mean	rep1	rep2	Mean	rep1	rep2	Mean	rep1	rep2	Mean
2.47712	6.07744	7.16685	6.62215	101.199	104.276	102.738	100.176	105.126	102.651	82.1188	80.9228	81.5208	92.1139	91.6321	91.873
2	6.10601	6.28123	6.19362	96.3592	101.587	98.9732	95.9097	107.838	101.874	90.9845	87.5697	89.2771	92.7215	92.2949	92.5082
1.52288	7.46968	7.12495	7.29731	98.2371	104.838	101.538	100.128	109.007	104.568	92.3044	89.5428	90.9236	89.7751	93.6205	91.6978
1.04576	42.9687	47.6406	45.3047	102.24	102.387	102.314	99.6027	103.804	101.703	97.7286	100.728	99.2284	94.0794	93.9461	94.0128
0.568636	96.3002	99.675	97.9876	101.193	111.066	106.13	99.117	104.33	101.723	97.5057	101.315	99.4103	93.3919	94.0109	93.7014
0.091515	96.803	99.9531	98.378	103.819	109.889	106.854	103.791	106.143	104.967	103.556	103.349	103.453	94.9765	90.158	92.5672
-0.385606	100.684	101.749	101.217	104.179	107.409	105.794	99.995	103.381	101.688	102.273	102.602	102.438	94.1156	88.9619	91.5388
-0.862727	102.6	104.572	103.586	110.209	111.592	110.9	104.286	106.678	105.482	104.766	104.248	104.507	96.9572	93.7043	95.3307
-1.33985	99.3989	103.983	101.691	104.688	105.602	105.145	109.12	111.609	110.364	102.978	106.373	104.675			#DIV/0!
NCI-N87 - Experiment 3	zani			tras			pert			tras + pert			neg. control
Con. Log nM	rep1	rep2	Mean	rep1	rep2	Mean	rep1	rep2	Mean	rep1	rep2	Mean	rep1	rep2	Mean
2	3.95912	4.90944	4.43428	94.948	92.5754	93.7617	89.7116	93.1746	91.4431	81.6484	80.5161	81.0822	97.9343	92.3983	95.1663
1.52288	5.04313	5.41037	5.22675	96.6634	98.1131	97.3882	94.5711	96.0739	95.3225	82.3539	78.1338	80.2439	98.6671	92.7558	95.7115
1.04576	39.9697	32.5186	36.2441	105.157	98.4803	101.819	98.2145	97.0629	97.6387	91.4624	91.9569	91.7097	98.9023	94.1153	96.5088
0.568636	89.3347	87.6112	88.473	96.0642	98.9796	97.5219	108.539	103.868	106.204	105.493	103.649	104.571	98.1034	96.3171	97.2103
0.091515	103.021	97.137	100.079	105.521	99.975	102.748	98.949	99.6255	99.2873	100.171	98.8637	99.5176	98.6381	94.8546	96.7464
-0.385606	106.246	96.5056	101.376	105.671	99.7979	102.734	103.754	102.689	103.221	101.797	99.6545	100.726	98.0164	98.1372	98.0768
-0.862727	99.7189	103.963	101.841	104.477	109.941	107.209	103.39	104.211	103.8	96.5297	96.4637	96.4967	96.1915	97.1531	96.6723
-1.33985	100.284	105.664	102.974	108.977	106.457	107.717	100.352	99.5192	99.9356	94.6452	96.0916	95.3684	95.4602	95.9289	95.6946
-1.81697	97.5719	94.621	96.0965	96.2672	96.111	96.1891	100.582	96.2511	98.4167	98.7284	99.8816	99.305			#DIV/0!
NCI-N87 - Experiment 4	zani			tras			pert			tras + pert			neg. control
Con. Log nM	rep1		Mean	rep1		Mean	rep1		Mean	rep1		Mean	rep1		Mean
2.47712	6.90023		6.90023	102.984		102.984	106.132		106.132	87.3053		87.3053	106.665		106.665
2	5.26434		5.26434	94.309		94.309	91.9267		91.9267	79.1985		79.1985	90.9998		90.9998
1.52288	6.34759		6.34759	108.369		108.369	106.507		106.507	90.2798		90.2798	105.848		105.848
1.04576	22.8364		22.8364	105.318		105.318	110.71		110.71	100.247		100.247	106.89		106.89
0.568636	69.5395		69.5395	100.993		100.993	102.458		102.458	105.443		105.443	102.233		102.233
0.091515	91.1363		91.1363	103.66		103.66	106.322		106.322	107.596		107.596	102.204		102.204
-0.385606	100.117		100.117	104.968		104.968	107.42		107.42	108.123		108.123	105.016		105.016
-0.862727	97.3452		97.3452	105.465		105.465	108.882		108.882	105.787		105.787	103.574		103.574
-1.33985	101.544		101.544	104.439		104.439	101.099		101.099	102.466		102.466	101.059		101.059
NCI-N87 - Experiment 5	zani			tras			pert			tras + pert			neg. control
Con. Log nM	rep1		Mean	rep1		Mean	rep1		Mean	rep1		Mean	rep1		Mean
2.47712	10.3864		10.3864	101.357		101.357	106.191		106.191	85.3715		85.3715	103.421		103.421
2	9.42607		9.42607	106.167		106.167	106.973		106.973	88.872		88.872	107.611		107.611
1.52288	7.13565		7.13565	113.637		113.637	111.491		111.491	97.6476		97.6476	111.916		111.916
1.04576	32.095		32.095	112.219		112.219	114.239		114.239	109.442		109.442	106.071		106.071
0.568636	86.554		86.554	109.83		109.83	109.476		109.476	109.525		109.525	106.812		106.812
0.091515	102.645		102.645	108.662		108.662	114.063		114.063	110.626		110.626	111.014		111.014
-0.385606	102.483		102.483	111.713		111.713	115.809		115.809	116.803		116.803	109.025		109.025
-0.862727	99.878		99.878	106.18		106.18	105.249		105.249	105.228		105.228	97.9655		97.9655
-1.33985	99.5601		99.5601	102.572		102.572	110.845		110.845	105.289		105.289	102.081		102.081
NCI-N87 - Experiment 6	zani			tras			pert			tras + pert			neg. control
Con. Log nM	rep1	rep2	Mean	rep1	rep2	Mean	rep1	rep2	Mean	rep1	rep2	Mean	rep1	rep2	Mean
2	5.08142	4.01953	4.55047	91.6799	93.9858	92.8329	90.7372	90.6895	90.7134	68.1414	66.4754	67.3084	86.5628	88.5572	87.56
1.52288	3.45795	3.86467	3.66131	89.6855	92.5529	91.1192	90.9686	92.2075	91.588	74.4021	75.5525	74.9773	83.9013	90.2318	87.0665
1.04576	33.5261	28.54	31.0331	91.9148	94.6784	93.2966	94.5457	91.6748	93.1103	87.6536	88.7648	88.2092	89.8574	93.4395	91.6485
0.568636	68.8272	68.7268	68.777	85.021	87.6281	86.3245	89.8863	87.5141	88.7002	93.3409	88.3003	90.8206	91.6238	95.4765	93.5502
0.091515	87.0869	85.7817	86.4343	92.3589	94.6784	93.5187	90.5449	90.4938	90.5194	90.8018	89.4353	90.1186	90.567	92.587	91.577
-0.385606	93.4259	87.7966	90.6112	93.6097	96.5095	95.0596	98.6095	105.338	101.974	92.4168	88.9725	90.6946	92.8831	90.9329	91.908
-0.862727	95.6705	94.7465	95.2085	98.4206	97.3349	97.8777	101.705	101.288	101.496	101.97	98.0955	100.033	97.26	92.4934	94.8767
-1.33985	89.2328	87.5294	88.3811	89.6379	91.4979	90.5679	92.4525	91.8314	92.142	90.6946	93.8224	92.2585	91.8195	91.0656	91.4425
-1.81697	85.8447	85.6609	85.7528	86.2463	90.3441	88.2952	89.5017	92.9239	91.2128	90.0088	88.8704	89.4396
SK-BR-3
SK-BR-3 - Experiment 1	zani			tras			pert			tras + pert			neg. control
Con. Log nM	rep1	rep2	Mean	rep1	rep2	Mean	rep1	rep2	Mean	rep1	rep2	Mean	rep1	rep2	Mean
2.47712	53.2978	54.9512	54.1245	101.627	98.2997	99.9633	98.5323	99.7324	99.1323	100.24	87.8938	94.0669	100.975	95.9809	98.4779
2	54.0515	56.2957	55.1736	99.2113	97.6105	98.4109	98.2844	94.5159	96.4001	92.2666	90.5317	91.3992	101.23	99.7239	100.477
1.52288	58.9965	65.3809	62.1887	102.416	108.079	105.248	100.992	102.118	101.555	103.615	99.2995	101.457	107	99.544	103.272
1.04576	63.8905	72.5361	68.2133	104.037	101.011	102.524	97.8108	100.685	99.2477	100.783	96.7651	98.7742	100.821	98.3727	99.5966
0.568636	100.04	108.87	104.455	109.3	111.159	110.229	105.341	103.372	104.357	102.233	104.47	103.352	101.328	96.7057	99.0169
0.091515	104.192	109.303	106.748	106.68	109.796	108.238	103.436	102.764	103.1	101.225	99.4829	100.354	102.241	97.2201	99.7307
-0.385606	102.881	111.855	107.368	111.97	113.505	112.737	114.313	115.27	114.791	112.415	107.723	110.069	102.807	100.678	101.742
-0.862727	99.1145	101.742	100.428	100.804	99.8394	100.321	102.487	101.033	101.76	103.475	103.348	103.412	98.8327	92.3532	95.593
-1.33985	103.105	97.5307	100.318	102.662	100.804	101.733	102.44	106.18	104.31	103.72	103.272	103.496			#DIV/0!
SK-BR-3 - Experiment 2	zani			tras			pert			tras + pert			neg. control
Con. Log nM	rep1	rep2	Mean	rep1	rep2	Mean	rep1	rep2	Mean	rep1	rep2	Mean	rep1	rep2	Mean
2	59.4224	64.1118	61.7671	86.9989	86.812	86.9054	89.2186	83.4458	86.3322	88.7229	79.9926	84.3577	83.5883	88.3629	85.9756
1.52288	59.5786	64.3012	61.9399	91.1303	86.9596	89.045	92.5396	89.0914	90.8155	95.7386	81.7823	88.7604	92.142	92.2708	92.2064
1.04576	78.0646	77.6697	77.8671	98.2398	95.4178	96.8288	89.942	90.6133	90.2776	94.5562	84.0276	89.2919	91.9339	99.6994	95.8166
0.568636	88.2051	92.6121	90.4086	90.7481	91.0134	90.8808	92.549	88.7007	90.6248	91.823	84.7937	88.3083	102.684	99.4699	101.077
0.091515	86.1483	97.8141	91.9812	95.3948	94.0358	94.7153	93.2869	96.6335	94.9602	90.6705	89.4224	90.0465	96.0866	101.018	98.5524
-0.385606	90.3745	93.0523	91.7134	94.9128	98.3191	96.616	101.015	103.477	102.246	101.539	93.7049	97.6217	94.5682	100.601	97.5846
-0.862727	88.3339	96.6403	92.4871	97.3219	101.111	99.2165	103.281	102.728	103.004	106.044	100.728	103.386	94.4846	94.2193	94.3519
-1.33985	87.9995	93.321	90.6602	93.7364	94.7797	94.2581	101.847	101.545	101.696	104.456	98.25	101.353	93.4088	93.1265	93.2677
-1.81697	90.4512	95.6089	93.0301	94.0282	106.668	100.348	101.898	102.998	102.448	102.845	100.945	101.895			#DIV/0!
SK-BR-3 - Experiment 3	zani			tras			pert			tras + pert			neg. control
Con. Log nM	rep1	rep2	Mean	rep1	rep2	Mean	rep1	rep2	Mean	rep1	rep2	Mean	rep1	rep2	Mean
2	57.3262	60.24	58.7831	104.2	105.603	104.902	103.594	105.258	104.426	95.2987	95.5599	95.4293	96.702	90.8979	93.8
1.52288	61.7193	63.3564	62.5379	105.016	107.989	106.503	107.802	109.741	108.771	104.545	100.28	102.413	98.3782	97.7019	98.04
1.04576	70.4976	77.8142	74.1559	112.538	115.081	113.809	115.898	115.377	115.638	106.968	106.151	106.559	102.266	92.7787	97.5226
0.568636	108.375	110.737	109.556	112.98	112.737	112.858	111.109	112.466	111.787	106.853	103.015	104.934	104.635	96.7118	100.673
0.091515	108.104	111.729	109.916	112.035	117.447	114.741	111.743	115.711	113.727	107.521	106.702	107.112	108.416	95.2403	101.828
-0.385606	104.157	109.965	107.061	109.887	118.291	114.089	114.138	115.826	114.982	111.479	104.052	107.766	104.463	97.737	101.1
-0.862727	104.865	107.726	106.295	108.131	117.395	112.763	114.879	115.142	115.01	111.633	105.582	108.608	101.912	96.2343	99.073
-1.33985	103.687	105.196	104.442	107.578	113.011	110.294	113.386	113.413	113.399	105.365	104.249	104.807	100.152	91.4378	95.7948
-1.81697	100.713	103.986	102.349	107.529	110.207	108.868	110.575	111.388	110.981	106.225	101.543	103.884			#DIV/0!

## Sheet: Figure 4b
Figure 4b
NCI-N87 - C1q Binding
NCI-N87- Experiment 1	zani			tras			pert			tras + pert			neg. control
Concentration (nM)	rep1	rep2	Mean	rep1	rep2	Mean	rep1	rep2	Mean	rep1	rep2	Mean	rep1	rep2	Mean
300	328	356	342	153	141	147	145	150	147.5	249	253	251	125	125	125
100	330	342	336	135	152	143.5	149	142	145.5	248	253	250.5	125	93.6	109.3
33.3333	261	277	269	143	151	147	146	143	144.5	237	218	227.5	121	122	121.5
11.1111	210	214	212	127	136	131.5	149	135	142	135	137	136	130	123	126.5
3.7037	165	153	159	136	124	130	128	149	138.5	123	120	121.5	123	124	123.5
1.23457	151	152	151.5	122	129	125.5	137	144	140.5	122	125	123.5	137	104	120.5
NCI-N87- Experiment 2	zani			tras			pert			tras + pert			neg. control
Concentration (nM)	rep1	rep2	Mean	rep1	rep2	Mean	rep1	rep2	Mean	rep1	rep2	Mean	rep1	rep2	Mean
300	372	361	366.5	172	162	167	181	177	179	268	279	273.5	170	163	166.5
100	357	376	366.5	165	161	163	169	185	177	261	280	270.5	164	162	163
33.3333	305	336	320.5	181	181	181	198	194	196	249	273	261	187	205	196
11.1111	249	228	238.5	180	181	180.5	209	185	197	195	177	186	175	180	177.5
3.7037	219	197	208	156	161	158.5	188	186	187	181	180	180.5	164	150	157
1.23457	195	176	185.5	155	173	164	181	174	177.5	138	166	152	155	156	155.5
NCI-N87- Experiment 3	zani			tras			pert			tras + pert			neg. control
Concentration (nM)	rep1	rep2	Mean	rep1	rep2	Mean	rep1	rep2	Mean	rep1	rep2	Mean	rep1	rep2	Mean
300	330	337	333.5	159	154	156.5	162	170	166	239	245	242	177	172	174.5
100	324	339	331.5	150	152	151	169	175	172	255	255	255	168	180	174
33.3333	270	274	272	159	164	161.5	174	166	170	197	195	196	176	173	174.5
11.1111	215	211	213	144	158	151	143	168	155.5	179	194	186.5	167	172	169.5
3.7037	169	172	170.5	161	169	165	167	165	166	168	176.8	172.4	174	179	176.5
1.23457	170	168	169	170	178	174	167	170	168.5	163	173	168	165	171	168
NCI-N87 - C3 fragment binding
NCI-N87- Experiment 1	zani			tras			pert			tras + pert			neg. control
Concentration (nM)	rep1	rep2	Mean	rep1	rep2	Mean	rep1	rep2	Mean	rep1	rep2	Mean	rep1	rep2	Mean
300	19883	21379	20631	515	525	520	955	947	951	3417	3444	3430.5	161	186	173.5
100	19506	20207	19856.5	593	522	557.5	1003	961	982	3721	3829	3775	165	163	164
33.3333	11745	11708	11726.5	444	471	457.5	691	916	803.5	2877	2547	2712	184	147	165.5
11.1111	2994	2762	2878	386	407	396.5	704	687	695.5	662	738	700	177	144	160.5
3.7037	355	340	347.5	315	300	307.5	512	511	511.5	446	477	461.5	157	138	147.5
1.23457	192	208	200	216	206	211	374	363	368.5	306	313	309.5	152	146	149
NCI-N87- Experiment 1	zani			tras			pert			tras + pert			neg. control
Concentration (nM)	rep1	rep2	Mean	rep1	rep2	Mean	rep1	rep2	Mean	rep1	rep2	Mean	rep1	rep2	Mean
300	22465	21690	22077.5	590	550	570	905	838	871.5	3124	3281	3202.5	220	188	204
100	19954	21263	20608.5	529	540	534.5	863	812	837.5	3308	3317	3312.5	206	204	205
33.3333	14486	13826	14156	495	483	489	816	804	810	2346	2029	2187.5	220	191	205.5
11.1111	2902	3332	3117	408	372	390	640	642	641	635	607	621	206	195	200.5
3.7037	486	541	513.5	314	277	295.5	469	459	464	396	387	391.5	176	176	176
1.23457	254	253	253.5	234	249	241.5	369	350	359.5	300	301	300.5	207	187	197
NCI-N87- Experiment 1	zani			tras			pert			tras + pert			neg. control
Concentration (nM)	rep1	rep2	Mean	rep1	rep2	Mean	rep1	rep2	Mean	rep1	rep2	Mean	rep1	rep2	Mean
300	21328	21128	21228	484	468	476	753	822	787.5	3066	3130	3098	247	219	233
100	22001	23312	22656.5	463	462	462.5	797	1095	946	2578	2769	2673.5	231	215	223
33.3333	13125	12420	12772.5	464	492	478	819	824	821.5	1044	1088	1066	215	212	213.5
11.1111	2844	2026	2435	364	408	386	732	669	700.5	533	591	562	239	211	225
3.7037	444	409	426.5	305	306	305.5	478	470	474	442	430	436	238	225	231.5
1.23457	291	262	276.5	256	264	260	342	347	344.5	328	310	319	245	231	238

## Sheet: Figure 4c
Figure 4c
NCI-N87 ADCC
NCI-N87 - Experiment 1	tras			pert			tras+pert			zani			paliv
Con. Log nM	rep 1	rep 2	Mean	rep 1	rep 2	Mean	rep 1	rep 2	Mean	rep 1	rep 2	Mean	rep 1	rep 2	Mean
2	21.4355	26.5505	23.993	16.948	16.0443	16.4961	19.0086	20.7209	19.8648	30.8316	28.8888	29.8602	0.220167	-5.70373	-2.74178
1.30103	20.5515	21.2302	20.8909	14.9558	15.1814	15.0686	16.7058	14.4096	15.5577	31.0002	29.1392	30.0697	-7.07977	-6.03772	-6.55874
0.60206	22.4485	22.7438	22.5962	17.3872	12.0763	14.7318	23.3987	22.433	22.9158	25.9033	28.5031	27.2032	3.51066	2.95462	3.23264
-0.09691	16.933	19.5663	18.2496	15.0347	13.6494	14.3421	10.0374	15.5143	12.7759	19.9528	23.4698	21.7113	-4.5413	-8.46841	-6.50485
-0.79588	0.511653	6.50623	3.50894	-0.631342	4.7704	2.06953	0.0995677	9.67514	4.88735	15.0919	8.25961	11.6757	-4.4548	-1.79885	-3.12683
-1.49485	4.36128	5.44656	4.90392	6.72087	11.1958	8.95832	5.29939	3.55934	4.42936	8.4836	11.3955	9.93956	2.01585	5.1139	3.56488
-2.19382	-2.55323	-1.88439	-2.21881	0.160865	2.22458	1.19272	-2.60597	-2.57534	-2.59065	4.67831	2.20762	3.44297	2.8951	-3.76602	-0.435456
-2.89279	-7.72165	2.60694	-2.55736	4.89991	5.92219	5.41105	8.25813	1.07772	4.66792	3.8738	-5.52771	-0.826955	2.96451	4.2163	3.5904
NCI-N87 - Experiment 2	tras			pert			tras+pert			zani			paliv
Con. Log nM	rep 1	rep 2	Mean	rep 1	rep 2	Mean	rep 1	rep 2	Mean	rep 1	rep 2	Mean	rep 1	rep 2	Mean
2	19.3635	21.0531	20.2083	14.6381	16.8376	15.7379	13.2959	12.1121	12.704	20.2247	20.3681	20.2964	0.133755	-0.707659	-0.286952
1.30103	21.4706	22.5731	22.0218	18.8306	19.4757	19.1532	18.1657	18.9692	18.5675	20.8913	18.4626	19.6769	-1.95821	-7.08096	-4.51959
0.60206	22.5401	22.7703	22.6552	19.2145	20.7651	19.9898	17.4856	19.6387	18.5622	21.7719	18.4983	20.1351	-0.892059	-1.41737	-1.15472
-0.09691	12.9138	18.4868	15.7003	15.1551	14.6417	14.8984	11.9431	13.9044	12.9237	13.0064	8.99959	11.003	-1.27982	-6.56459	-3.92221
-0.79588	0.744132	5.04598	2.89506	4.18115	4.76097	4.47106	4.72303	1.99568	3.35936	6.80705	5.79793	6.30249	-2.66811	0.4375	-1.11531
-1.49485	3.33919	7.30714	5.32317	-0.441567	3.915	1.73672	1.98871	1.79945	1.89408	4.51472	1.54324	3.02898	-1.04265	-0.183254	-0.612953
-2.19382	-2.59517	5.74577	1.5753	3.30444	7.21047	5.25746	6.2151	6.78066	6.49788	9.62266	8.12622	8.87444	-2.71738	-0.395844	-1.55661
-2.89279	9.40618	0.930863	5.16852	8.05338	2.73407	5.39373	6.93149	5.07628	6.00389	6.3966	6.13361	6.2651	0.86676	-1.28288	-0.20806
NCI-N87 - Experiment 3	tras			pert			tras+pert			zani			paliv
Con. Log nM	rep 1	rep 2	Mean	rep 1	rep 2	Mean	rep 1	rep 2	Mean	rep 1	rep 2	Mean	rep 1	rep 2	Mean
2	16.8624	21.4276	19.145	16.2075	14.9657	15.5866	12.2175	15.0643	13.6409	17.9994	16.8408	17.4201	3.68584	0.681191	2.18351
1.30103	16.2359	20.9065	18.5712	17.4658	16.8121	17.139	15.5019	17.1641	16.333	19.7135	16.0342	17.8739	2.70886	7.55967	5.13427
0.60206	16.2331	20.6052	18.4191	15.4661	18.3795	16.9228	16.6184	17.9712	17.2948	15.5969	19.0674	17.3322	1.27668	0.726735	1.00171
-0.09691	14.3863	19.0817	16.734	12.9769	11.3397	12.1583	12.2696	11.5739	11.9217	16.7372	17.1066	16.9219	7.52715	4.97603	6.25159
-0.79588	8.68261	9.83776	9.26018	7.96151	6.30922	7.13536	8.10557	6.87107	7.48832	11.428	10.049	10.7385	4.66922	3.53298	4.1011
-1.49485	1.46803	9.41726	5.44265	6.73736	3.32048	5.02892	4.98505	3.72019	4.35262	8.10598	4.9782	6.54209	-0.909234	2.0616	0.576181
-2.19382	1.0045	2.33504	1.66977	5.55946	2.3742	3.96683	5.90497	-0.483518	2.71073	-1.71233	1.33191	-0.19021	1.79158	3.0824	2.43699
-2.89279	-2.45114	0.950202	-0.75047	5.35968	5.19394	5.27681	2.7877	5.86679	4.32724	4.85789	0.737787	2.79784	0.755128	-4.89274	-2.0688

## Sheet: Figure 4d
Figure 4d
NCI-N87 ADCP
NCI-N87 - Experiment 1	tras			pert			tras+pert			zani			paliv
Con. Log nM	rep 1	rep 2	Mean	rep 1	rep 2	Mean	rep 1	rep 2	Mean	rep 1	rep 2	Mean	rep 1	rep 2	Mean
2	2.35693	3.61668	2.9868	4.69033	4.27629	4.48331	4.9184	4.69111	4.80475	6.9454	5.01778	5.98159	-0.022068	-0.383355	-0.202711
1.30103	6.39356	4.73368	5.56362	6.72478	7.10501	6.9149	3.73591	6.5568	5.14636	5.02337	5.21331	5.11834	-0.418148	-0.652639	-0.535394
0.60206	3.0588	4.10936	3.58408	4.39513	3.05337	3.72425	5.90861	4.77858	5.3436	1.36423	5.3859	3.37507	-0.476082	-0.714526	-0.595304
-0.09691	2.31068	1.49566	1.90317	1.35023	3.62791	2.48907	6.14035	2.21672	4.17853	1.50249	3.19919	2.35084	0.140274	-1.21123	-0.535478
-0.79588	3.39863	6.85854	5.12858	5.84626	3.28464	4.56545	2.86915	1.08844	1.9788	2.73444	0.736078	1.73526	-0.568943	0.136673	-0.216135
-1.49485	0.00031779	1.23279	0.616555	0.130258	-0.172089	-0.0209157	0.158523	0.942026	0.550275	0.320113	-0.0299065	0.145103	0.991095	0.0827601	0.536927
-2.19382	-1.22955	-0.37431	-0.801928	0.360677	-0.255321	0.0526783	0.225525	0.125801	0.175663	-0.374458	0.824766	0.225154	-0.260978	-0.537366	-0.399172
-2.89279	0.18705	-0.215227	-0.0140881	-0.318119	0.712949	0.197415	-1.29496	-1.26123	-1.2781	0.298413	0.0103396	0.154376	-0.699257	-0.086323	-0.39279
NCI-N87 - Experiment 2	tras			pert			tras+pert			zani			paliv
Con. Log nM	rep 1	rep 2	Mean	rep 1	rep 2	Mean	rep 1	rep 2	Mean	rep 1	rep 2	Mean	rep 1	rep 2	Mean
2	0.67151	1.4639	1.06771	1.28431	1.40657	1.34544	6.94504	3.95553	5.45028	5.35395	5.62669	5.49032	0.138495	0.0173433	0.0779191
1.30103	1.54803	2.11209	1.83006	2.94962	3.0893	3.01946	7.52007	6.74327	7.13167	6.26681	5.84859	6.0577	-0.302875	-0.357294	-0.330085
0.60206	4.10159	3.51337	3.80748	3.0361	3.22102	3.12856	5.75722	7.34059	6.5489	7.04676	5.65994	6.35335	0.129939	0.409983	0.269961
-0.09691	3.68621	3.53278	3.6095	4.25403	3.39258	3.8233	6.86084	4.78388	5.82236	5.05543	6.01774	5.53658	0.340075	0.100146	0.22011
-0.79588	2.94092	4.19856	3.56974	4.3622	5.7004	5.0313	3.87155	3.89057	3.88106	2.20978	1.59713	1.90346	-0.205609	-0.238021	-0.221815
-1.49485	0.397458	0.706498	0.551978	1.8603	1.41622	1.63826	0.759045	1.46103	1.11003	0.721159	0.685607	0.703383	0.184928	-0.146166	0.0193809
-2.19382	0.517869	1.01804	0.767953	0.826383	0.510054	0.668219	0.84778	0.92304	0.88541	0.664037	0.260618	0.462328	0.229722	0.849013	0.539368
-2.89279	-0.184356	0.6388	0.227222	0.164803	0.323401	0.244102	1.04816	0.553221	0.800689	0.151202	0.445894	0.298548	0.362984	0.331274	0.347129
NCI-N87 - Experiment 3	tras			pert			tras+pert			zani			paliv
Con. Log nM	rep 1	rep 2	Mean	rep 1	rep 2	Mean	rep 1	rep 2	Mean	rep 1	rep 2	Mean	rep 1	rep 2	Mean
2	0.440553	0.443048	0.4418	1.21198	1.98606	1.59902	2.97129	2.76059	2.86594	3.45147	2.80877	3.13012	-0.0940185	-0.12931	-0.111664
1.30103	1.02419	1.49373	1.25896	2.84034	1.21599	2.02817	3.51968	3.53555	3.52761	4.25376	3.36289	3.80833	0.0748947	0.0949802	0.0849375
0.60206	1.1454	1.33012	1.23776	1.80821	1.82613	1.81717	1.54922	1.49103	1.52012	2.42048	1.96154	2.19101	-0.0882785	-0.357575	-0.222927
-0.09691	1.85187	1.30956	1.58072	1.77337	1.96874	1.87105	1.26412	1.51423	1.38918	2.81853	2.44112	2.62982	-0.108584	0.040478	-0.034053
-0.79588	1.50024	1.64631	1.57327	2.34938	1.57361	1.9615	1.27922	1.36663	1.32292	1.21317	1.32917	1.27117	0.106451	-0.0397509	0.0333501
-1.49485	0.35342	0.219089	0.286254	1.34607	0.207522	0.776795	0.631608	0.706699	0.669154	0.384058	0.545395	0.464726	-0.0461414	-0.162545	-0.104343
-2.19382	-0.02958	0.504986	0.237703	0.0894199	0.339513	0.214466	0.195907	0.573502	0.384705	-0.0519219	0.17126	0.0596688	0.180174	0.203147	0.191661
-2.89279	-0.115017	0.0145184	-0.0502493	0.426335	0.502426	0.464381	0.149285	0.241821	0.195553	0.0994574	0.202682	0.15107	0.186242	0.19473	0.190486

[truncated: 33 more sheets: Table 1, Figure 5a, Figure 5b, Figure 5c, Figure 5d, Figure 5e, Figure 6a, Figure 6b, Figure 7a,b, Supplementary Figure 1, Suppmentary Figure 2, Supplementarry Figure 3b, Supplementary Figure 5, Supplementary Figure 6c,d, Supplementary Figure 7a, Supplementary Figure 7b, Supplementary Figure 7c, Supplementary Figure 7d, Supplementary Figure 7e, Supplementary Figure 7f …]
